# Supplementary material for: Experimental Study of Body-Fin Interaction and Vortex Dynamics Generated by a Two Degree-Of-Freedom Fish Model
Source: Biomimetics (Basel). 2019 Oct 8;4(4):67. doi: 10.3390/biomimetics4040067 (PMC6963735; doi:10.3390/biomimetics4040067)
Supplement: Supplementary file 1 [file biomimetics-04-00067-s001.zip › Brooks_Green_Supplemental_Materials/Brooks_Modifications.txt]

1) In the caption for Figure S9, “ST” was change to “SG” for all 8 subfigures.
