# Supplementary material for: Experimental Study of Body-Fin Interaction and Vortex Dynamics Generated by a Two Degree-Of-Freedom Fish Model
Source: Biomimetics (Basel). 2019 Oct 8;4(4):67. doi: 10.3390/biomimetics4040067 (PMC6963735; doi:10.3390/biomimetics4040067)
Supplement: Supplementary file 1 [file biomimetics-04-00067-s001.zip › Brooks_Green_Supplemental_Materials/Supplemental_Materials.aux]

\relax 
\providecommand\hyper@newdestlabel[2]{}
\bibstyle{Definitions/mdpi}
\providecommand\HyperFirstAtBeginDocument{\AtBeginDocument}
\HyperFirstAtBeginDocument{\ifx\hyper@anchor\@undefined
\global\let\oldcontentsline\contentsline
\gdef\contentsline#1#2#3#4{\oldcontentsline{#1}{#2}{#3}}
\global\let\oldnewlabel\newlabel
\gdef\newlabel#1#2{\newlabelxx{#1}#2}
\gdef\newlabelxx#1#2#3#4#5#6{\oldnewlabel{#1}{{#2}{#3}}}
\AtEndDocument{\ifx\hyper@anchor\@undefined
\let\contentsline\oldcontentsline
\let\newlabel\oldnewlabel
\fi}
\fi}
\global\let\hyper@last\relax 
\gdef\HyperFirstAtBeginDocument#1{#1}
\providecommand\HyField@AuxAddToFields[1]{}
\providecommand\HyField@AuxAddToCoFields[2]{}
\@writefile{lof}{\contentsline {figure}{\numberline {S1}{\ignorespaces (Case\nobreakspace  {}1: SG1, KG1) Spanwise vorticity ($\omega _z=\pm [1,4,9,16]s^{-1}$) contours are shown here for case\nobreakspace  {}1 which has $\theta _{T,o}=0.24^\circ $, $\theta _{C,o}=12.90^\circ $, and $St=0.308$. Positive spanwise vorticity is shown in red and negative in blue: (\textbf  {A}) The trailing edge motion profile where the solid curve represents the trailing edge amplitude and the dashed curve represents the trailing edge velocity. (\textbf  {B}) $t/T=0.40$. (\textbf  {C}) $t/T=0.52$. (\textbf  {D}) $t/T=0.64$. (\textbf  {E}) $t/T=0.76$. (\textbf  {F}) $t/T=0.84$. (\textbf  {G}) $t/T=1.00$.\relax }}{1}{figure.caption.1}}
\providecommand*\caption@xref[2]{\@setref\relax\@undefined{#1}}
\newlabel{Fig-TEVel-St27_C15}{{S1}{1}{(Case~1: SG1, KG1) Spanwise vorticity ($\omega _z=\pm [1,4,9,16]s^{-1}$) contours are shown here for case~1 which has $\theta _{T,o}=0.24^\circ $, $\theta _{C,o}=12.90^\circ $, and $St=0.308$. Positive spanwise vorticity is shown in red and negative in blue: (\textbf {A}) The trailing edge motion profile where the solid curve represents the trailing edge amplitude and the dashed curve represents the trailing edge velocity. (\textbf {B}) $t/T=0.40$. (\textbf {C}) $t/T=0.52$. (\textbf {D}) $t/T=0.64$. (\textbf {E}) $t/T=0.76$. (\textbf {F}) $t/T=0.84$. (\textbf {G}) $t/T=1.00$.\relax }{figure.caption.1}{}}
\@writefile{lof}{\contentsline {figure}{\numberline {S2}{\ignorespaces (Case\nobreakspace  {}2: SG1, KG2) Spanwise vorticity ($\omega _z=\pm [1,4,9,16]s^{-1}$) contours are shown here for case\nobreakspace  {}2 which has $\theta _{T,o}=2.01^\circ $, $\theta _{C,o}=9.03^\circ $, and $St=0.279$. Positive spanwise vorticity is shown in red and negative in blue: (\textbf  {A}) The trailing edge motion profile where the solid curve represents the trailing edge amplitude and the dashed curve represents the trailing edge velocity. (\textbf  {B}) $t/T=0.40$. (\textbf  {C}) $t/T=0.52$. (\textbf  {D}) $t/T=0.64$. (\textbf  {E}) $t/T=0.76$. (\textbf  {F}) $t/T=0.84$. (\textbf  {G}) $t/T=1.00$.\relax }}{2}{figure.caption.2}}
\newlabel{Fig-TEVel-St27_C10}{{S2}{2}{(Case~2: SG1, KG2) Spanwise vorticity ($\omega _z=\pm [1,4,9,16]s^{-1}$) contours are shown here for case~2 which has $\theta _{T,o}=2.01^\circ $, $\theta _{C,o}=9.03^\circ $, and $St=0.279$. Positive spanwise vorticity is shown in red and negative in blue: (\textbf {A}) The trailing edge motion profile where the solid curve represents the trailing edge amplitude and the dashed curve represents the trailing edge velocity. (\textbf {B}) $t/T=0.40$. (\textbf {C}) $t/T=0.52$. (\textbf {D}) $t/T=0.64$. (\textbf {E}) $t/T=0.76$. (\textbf {F}) $t/T=0.84$. (\textbf {G}) $t/T=1.00$.\relax }{figure.caption.2}{}}
\@writefile{lof}{\contentsline {figure}{\numberline {S3}{\ignorespaces (Case\nobreakspace  {}3: SG1, KG3) Spanwise vorticity ($\omega _z=\pm [1,4,9,16]s^{-1}$) contours are shown here for case\nobreakspace  {}3 which has $\theta _{T,o}=3.08^\circ $, $\theta _{C,o}=5.48^\circ $, and $St=0.286$. Positive spanwise vorticity is shown in red and negative in blue: (\textbf  {A}) The trailing edge motion profile where the solid curve represents the trailing edge amplitude and the dashed curve represents the trailing edge velocity. (\textbf  {B}) $t/T=0.40$. (\textbf  {C}) $t/T=0.52$. (\textbf  {D}) $t/T=0.64$. (\textbf  {E}) $t/T=0.76$. (\textbf  {F}) $t/T=0.84$. (\textbf  {G}) $t/T=1.00$.\relax }}{3}{figure.caption.3}}
\newlabel{Fig-TEVel-St27_C05}{{S3}{3}{(Case~3: SG1, KG3) Spanwise vorticity ($\omega _z=\pm [1,4,9,16]s^{-1}$) contours are shown here for case~3 which has $\theta _{T,o}=3.08^\circ $, $\theta _{C,o}=5.48^\circ $, and $St=0.286$. Positive spanwise vorticity is shown in red and negative in blue: (\textbf {A}) The trailing edge motion profile where the solid curve represents the trailing edge amplitude and the dashed curve represents the trailing edge velocity. (\textbf {B}) $t/T=0.40$. (\textbf {C}) $t/T=0.52$. (\textbf {D}) $t/T=0.64$. (\textbf {E}) $t/T=0.76$. (\textbf {F}) $t/T=0.84$. (\textbf {G}) $t/T=1.00$.\relax }{figure.caption.3}{}}
\@writefile{lof}{\contentsline {figure}{\numberline {S4}{\ignorespaces (Case\nobreakspace  {}4: SG1, KG4) Spanwise vorticity ($\omega _z=\pm [1,4,9,16]s^{-1}$) contours are shown here for case\nobreakspace  {}4 which has $\theta _{T,o}=3.44^\circ $, $\theta _{C,o}=0.18^\circ $, and $St=0.271$. Positive spanwise vorticity is shown in red and negative in blue: (\textbf  {A}) The trailing edge motion profile where the solid curve represents the trailing edge amplitude and the dashed curve represents the trailing edge velocity. (\textbf  {B}) $t/T=0.40$. (\textbf  {C}) $t/T=0.52$. (\textbf  {D}) $t/T=0.64$. (\textbf  {E}) $t/T=0.76$. (\textbf  {F}) $t/T=0.84$. (\textbf  {G}) $t/T=1.00$.\relax }}{4}{figure.caption.4}}
\newlabel{Fig-TEVel-St27_C00}{{S4}{4}{(Case~4: SG1, KG4) Spanwise vorticity ($\omega _z=\pm [1,4,9,16]s^{-1}$) contours are shown here for case~4 which has $\theta _{T,o}=3.44^\circ $, $\theta _{C,o}=0.18^\circ $, and $St=0.271$. Positive spanwise vorticity is shown in red and negative in blue: (\textbf {A}) The trailing edge motion profile where the solid curve represents the trailing edge amplitude and the dashed curve represents the trailing edge velocity. (\textbf {B}) $t/T=0.40$. (\textbf {C}) $t/T=0.52$. (\textbf {D}) $t/T=0.64$. (\textbf {E}) $t/T=0.76$. (\textbf {F}) $t/T=0.84$. (\textbf {G}) $t/T=1.00$.\relax }{figure.caption.4}{}}
\@writefile{lof}{\contentsline {figure}{\numberline {S5}{\ignorespaces (Case\nobreakspace  {}5: SG2, KG1) Spanwise vorticity ($\omega _z=\pm [1,4,9,16]s^{-1}$) contours are shown here for case\nobreakspace  {}5 which has $\theta _{T,o}=0.22^\circ $, $\theta _{C,o}=11.18^\circ $, and $St=0.371$. Positive spanwise vorticity is shown in red and negative in blue: (\textbf  {A}) The trailing edge motion profile where the solid curve represents the trailing edge amplitude and the dashed curve represents the trailing edge velocity. (\textbf  {B}) $t/T=0.40$. (\textbf  {C}) $t/T=0.52$. (\textbf  {D}) $t/T=0.64$. (\textbf  {E}) $t/T=0.76$. (\textbf  {F}) $t/T=0.84$. (\textbf  {G}) $t/T=1.00$.\relax }}{5}{figure.caption.5}}
\newlabel{Fig-TEVel-St37_C15}{{S5}{5}{(Case~5: SG2, KG1) Spanwise vorticity ($\omega _z=\pm [1,4,9,16]s^{-1}$) contours are shown here for case~5 which has $\theta _{T,o}=0.22^\circ $, $\theta _{C,o}=11.18^\circ $, and $St=0.371$. Positive spanwise vorticity is shown in red and negative in blue: (\textbf {A}) The trailing edge motion profile where the solid curve represents the trailing edge amplitude and the dashed curve represents the trailing edge velocity. (\textbf {B}) $t/T=0.40$. (\textbf {C}) $t/T=0.52$. (\textbf {D}) $t/T=0.64$. (\textbf {E}) $t/T=0.76$. (\textbf {F}) $t/T=0.84$. (\textbf {G}) $t/T=1.00$.\relax }{figure.caption.5}{}}
\@writefile{lof}{\contentsline {figure}{\numberline {S6}{\ignorespaces (Case\nobreakspace  {}6: SG2, KG2) Spanwise vorticity ($\omega _z=\pm [1,4,9,16]s^{-1}$) contours are shown here for case\nobreakspace  {}6 which has $\theta _{T,o}=2.06^\circ $, $\theta _{C,o}=9.12^\circ $, and $St=0.403$. Positive spanwise vorticity is shown in red and negative in blue: (\textbf  {A}) The trailing edge motion profile where the solid curve represents the trailing edge amplitude and the dashed curve represents the trailing edge velocity. (\textbf  {B}) $t/T=0.40$. (\textbf  {C}) $t/T=0.52$. (\textbf  {D}) $t/T=0.64$. (\textbf  {E}) $t/T=0.76$. (\textbf  {F}) $t/T=0.84$. (\textbf  {G}) $t/T=1.00$.\relax }}{6}{figure.caption.6}}
\newlabel{Fig-TEVel-St37_C10}{{S6}{6}{(Case~6: SG2, KG2) Spanwise vorticity ($\omega _z=\pm [1,4,9,16]s^{-1}$) contours are shown here for case~6 which has $\theta _{T,o}=2.06^\circ $, $\theta _{C,o}=9.12^\circ $, and $St=0.403$. Positive spanwise vorticity is shown in red and negative in blue: (\textbf {A}) The trailing edge motion profile where the solid curve represents the trailing edge amplitude and the dashed curve represents the trailing edge velocity. (\textbf {B}) $t/T=0.40$. (\textbf {C}) $t/T=0.52$. (\textbf {D}) $t/T=0.64$. (\textbf {E}) $t/T=0.76$. (\textbf {F}) $t/T=0.84$. (\textbf {G}) $t/T=1.00$.\relax }{figure.caption.6}{}}
\@writefile{lof}{\contentsline {figure}{\numberline {S7}{\ignorespaces (Case\nobreakspace  {}7: SG2, KG3) Spanwise vorticity ($\omega _z=\pm [1,4,9,16]s^{-1}$) contours are shown here for case\nobreakspace  {}7 which has $\theta _{T,o}=3.04^\circ $, $\theta _{C,o}=4.91^\circ $, and $St=0.368$. Positive spanwise vorticity is shown in red and negative in blue: (\textbf  {A}) The trailing edge motion profile where the solid curve represents the trailing edge amplitude and the dashed curve represents the trailing edge velocity. (\textbf  {B}) $t/T=0.40$. (\textbf  {C}) $t/T=0.52$. (\textbf  {D}) $t/T=0.64$. (\textbf  {E}) $t/T=0.76$. (\textbf  {F}) $t/T=0.84$. (\textbf  {G}) $t/T=1.00$.\relax }}{7}{figure.caption.7}}
\newlabel{Fig-TEVel-St37_C05}{{S7}{7}{(Case~7: SG2, KG3) Spanwise vorticity ($\omega _z=\pm [1,4,9,16]s^{-1}$) contours are shown here for case~7 which has $\theta _{T,o}=3.04^\circ $, $\theta _{C,o}=4.91^\circ $, and $St=0.368$. Positive spanwise vorticity is shown in red and negative in blue: (\textbf {A}) The trailing edge motion profile where the solid curve represents the trailing edge amplitude and the dashed curve represents the trailing edge velocity. (\textbf {B}) $t/T=0.40$. (\textbf {C}) $t/T=0.52$. (\textbf {D}) $t/T=0.64$. (\textbf {E}) $t/T=0.76$. (\textbf {F}) $t/T=0.84$. (\textbf {G}) $t/T=1.00$.\relax }{figure.caption.7}{}}
\@writefile{lof}{\contentsline {figure}{\numberline {S8}{\ignorespaces (Case\nobreakspace  {}8: SG2, KG4) Spanwise vorticity ($\omega _z=\pm [1,4,9,16]s^{-1}$) contours are shown here for case\nobreakspace  {}8 which has $\theta _{T,o}=3.63^\circ $, $\theta _{C,o}=0.68^\circ $, and $St=0.378$. Positive spanwise vorticity is shown in red and negative in blue: (\textbf  {A}) The trailing edge motion profile where the solid curve represents the trailing edge amplitude and the dashed curve represents the trailing edge velocity. (\textbf  {B}) $t/T=0.40$. (\textbf  {C}) $t/T=0.52$. (\textbf  {D}) $t/T=0.64$. (\textbf  {E}) $t/T=0.76$. (\textbf  {F}) $t/T=0.84$. (\textbf  {G}) $t/T=1.00$.\relax }}{8}{figure.caption.8}}
\newlabel{Fig-TEVel-St37_C00}{{S8}{8}{(Case~8: SG2, KG4) Spanwise vorticity ($\omega _z=\pm [1,4,9,16]s^{-1}$) contours are shown here for case~8 which has $\theta _{T,o}=3.63^\circ $, $\theta _{C,o}=0.68^\circ $, and $St=0.378$. Positive spanwise vorticity is shown in red and negative in blue: (\textbf {A}) The trailing edge motion profile where the solid curve represents the trailing edge amplitude and the dashed curve represents the trailing edge velocity. (\textbf {B}) $t/T=0.40$. (\textbf {C}) $t/T=0.52$. (\textbf {D}) $t/T=0.64$. (\textbf {E}) $t/T=0.76$. (\textbf {F}) $t/T=0.84$. (\textbf {G}) $t/T=1.00$.\relax }{figure.caption.8}{}}
\@writefile{lof}{\contentsline {figure}{\numberline {S9}{\ignorespaces Time averaged $x$-direction velocity ($U/U_{\infty }-1=\pm [0.05, 0.10, 0.15, 0.20, 0.30]$) contours are shown here for cases\nobreakspace  {}1 through 8 where excess velocity is red and velocity deficit is blue: (\textbf  {A}) Case 1 - SG1 and KG1. (\textbf  {B}) Case 2 - SG1 and KG2. (\textbf  {C}) Case 3 - SG1 and KG3. (\textbf  {D}) Case 4 - SG1 and KG4. (\textbf  {E}) Case 5 - SG2 and KG1. (\textbf  {F}) Case 6 - SG2 and KG2. (\textbf  {G}) Case 7 - SG2 and KG3. (\textbf  {H}) Case 8 - SG2 and KG4.\relax }}{9}{figure.caption.9}}
\newlabel{Fig-uTA}{{S9}{9}{Time averaged $x$-direction velocity ($U/U_{\infty }-1=\pm [0.05, 0.10, 0.15, 0.20, 0.30]$) contours are shown here for cases~1 through 8 where excess velocity is red and velocity deficit is blue: (\textbf {A}) Case 1 - SG1 and KG1. (\textbf {B}) Case 2 - SG1 and KG2. (\textbf {C}) Case 3 - SG1 and KG3. (\textbf {D}) Case 4 - SG1 and KG4. (\textbf {E}) Case 5 - SG2 and KG1. (\textbf {F}) Case 6 - SG2 and KG2. (\textbf {G}) Case 7 - SG2 and KG3. (\textbf {H}) Case 8 - SG2 and KG4.\relax }{figure.caption.9}{}}
\newlabel{LastPage}{{}{9}{}{page.9}{}}
\xdef\lastpage@lastpage{9}
\xdef\lastpage@lastpageHy{9}
\expandafter\ifx\csname c@page@totc\endcsname\relax\newcounter{page@totc}\fi\setcounter{page@totc}{10}
