# Supplementary material for: Experimental Study of Body-Fin Interaction and Vortex Dynamics Generated by a Two Degree-Of-Freedom Fish Model
Source: Biomimetics (Basel). 2019 Oct 8;4(4):67. doi: 10.3390/biomimetics4040067 (PMC6963735; doi:10.3390/biomimetics4040067)
Supplement: Supplementary file 1 [file biomimetics-04-00067-s001.zip › Brooks_Green_Supplemental_Materials/Supplemental_Materials.log]

This is pdfTeX, Version 3.14159265-2.6-1.40.19 (MiKTeX 2.9.6840 64-bit) (preloaded format=pdflatex 2018.11.28)  28 SEP 2019 15:29
entering extended mode
**./Supplemental_Materials.tex
(Supplemental_Materials.tex
LaTeX2e <2018-04-01> patch level 5
(Definitions/mdpi.cls
Document Class: Definitions/mdpi 15/02/2019 MDPI paper class
("C:\Program Files\MiKTeX 2.9\tex\latex\base\article.cls"
Document Class: article 2014/09/29 v1.4h Standard LaTeX document class
("C:\Program Files\MiKTeX 2.9\tex\latex\base\size10.clo"
File: size10.clo 2014/09/29 v1.4h Standard LaTeX file (size option)
)
\c@part=\count80
\c@section=\count81
\c@subsection=\count82
\c@subsubsection=\count83
\c@paragraph=\count84
\c@subparagraph=\count85
\c@figure=\count86
\c@table=\count87
\abovecaptionskip=\skip41
\belowcaptionskip=\skip42
\bibindent=\dimen102
)
("C:\Program Files\MiKTeX 2.9\tex\latex\base\fontenc.sty"
Package: fontenc 2017/04/05 v2.0i Standard LaTeX package

("C:\Program Files\MiKTeX 2.9\tex\latex\base\t1enc.def"
File: t1enc.def 2017/04/05 v2.0i Standard LaTeX file
LaTeX Font Info:    Redeclaring font encoding T1 on input line 48.
))
("C:\Program Files\MiKTeX 2.9\tex\latex\base\inputenc.sty"
Package: inputenc 2018/04/06 v1.3b Input encoding file
\inpenc@prehook=\toks14
\inpenc@posthook=\toks15
)
("C:\Program Files\MiKTeX 2.9\tex\latex\tools\calc.sty"
Package: calc 2017/05/25 v4.3 Infix arithmetic (KKT,FJ)
\calc@Acount=\count88
\calc@Bcount=\count89
\calc@Adimen=\dimen103
\calc@Bdimen=\dimen104
\calc@Askip=\skip43
\calc@Bskip=\skip44
LaTeX Info: Redefining \setlength on input line 80.
LaTeX Info: Redefining \addtolength on input line 81.
\calc@Ccount=\count90
\calc@Cskip=\skip45
)
("C:\Program Files\MiKTeX 2.9\tex\latex\tools\indentfirst.sty"
Package: indentfirst 1995/11/23 v1.03 Indent first paragraph (DPC)
)
(C:\Users\sabrooks\AppData\Roaming\MiKTeX\2.9\tex\latex\fancyhdr\fancyhdr.sty
Package: fancyhdr 2019/01/31 v3.10 Extensive control of page headers and footer
s
\f@nch@headwidth=\skip46
\f@nch@O@elh=\skip47
\f@nch@O@erh=\skip48
\f@nch@O@olh=\skip49
\f@nch@O@orh=\skip50
\f@nch@O@elf=\skip51
\f@nch@O@erf=\skip52
\f@nch@O@olf=\skip53
\f@nch@O@orf=\skip54
)
("C:\Program Files\MiKTeX 2.9\tex\latex\graphics\graphicx.sty"
Package: graphicx 2017/06/01 v1.1a Enhanced LaTeX Graphics (DPC,SPQR)

("C:\Program Files\MiKTeX 2.9\tex\latex\graphics\keyval.sty"
Package: keyval 2014/10/28 v1.15 key=value parser (DPC)
\KV@toks@=\toks16
)
("C:\Program Files\MiKTeX 2.9\tex\latex\graphics\graphics.sty"
Package: graphics 2017/06/25 v1.2c Standard LaTeX Graphics (DPC,SPQR)

("C:\Program Files\MiKTeX 2.9\tex\latex\graphics\trig.sty"
Package: trig 2016/01/03 v1.10 sin cos tan (DPC)
)
("C:\Program Files\MiKTeX 2.9\tex\latex\graphics-cfg\graphics.cfg"
File: graphics.cfg 2016/06/04 v1.11 sample graphics configuration
)
Package graphics Info: Driver file: pdftex.def on input line 99.

("C:\Program Files\MiKTeX 2.9\tex\latex\graphics-def\pdftex.def"
File: pdftex.def 2018/01/08 v1.0l Graphics/color driver for pdftex
))
\Gin@req@height=\dimen105
\Gin@req@width=\dimen106
)
("C:\Program Files\MiKTeX 2.9\tex\latex\oberdiek\epstopdf.sty"
Package: epstopdf 2016/05/15 v2.6 Conversion with epstopdf on the fly (HO)

("C:\Program Files\MiKTeX 2.9\tex\latex\oberdiek\epstopdf-base.sty"
Package: epstopdf-base 2016/05/15 v2.6 Base part for package epstopdf

("C:\Program Files\MiKTeX 2.9\tex\generic\oberdiek\infwarerr.sty"
Package: infwarerr 2016/05/16 v1.4 Providing info/warning/error messages (HO)
)
("C:\Program Files\MiKTeX 2.9\tex\latex\oberdiek\grfext.sty"
Package: grfext 2016/05/16 v1.2 Manage graphics extensions (HO)

("C:\Program Files\MiKTeX 2.9\tex\generic\oberdiek\kvdefinekeys.sty"
Package: kvdefinekeys 2016/05/16 v1.4 Define keys (HO)

("C:\Program Files\MiKTeX 2.9\tex\generic\oberdiek\ltxcmds.sty"
Package: ltxcmds 2016/05/16 v1.23 LaTeX kernel commands for general use (HO)
)))
("C:\Program Files\MiKTeX 2.9\tex\latex\oberdiek\kvoptions.sty"
Package: kvoptions 2016/05/16 v3.12 Key value format for package options (HO)

("C:\Program Files\MiKTeX 2.9\tex\generic\oberdiek\kvsetkeys.sty"
Package: kvsetkeys 2016/05/16 v1.17 Key value parser (HO)

("C:\Program Files\MiKTeX 2.9\tex\generic\oberdiek\etexcmds.sty"
Package: etexcmds 2016/05/16 v1.6 Avoid name clashes with e-TeX commands (HO)

("C:\Program Files\MiKTeX 2.9\tex\generic\oberdiek\ifluatex.sty"
Package: ifluatex 2016/05/16 v1.4 Provides the ifluatex switch (HO)
Package ifluatex Info: LuaTeX not detected.
)
Package etexcmds Info: Could not find \expanded.
(etexcmds)             That can mean that you are not using pdfTeX 1.50 or
(etexcmds)             that some package has redefined \expanded.
(etexcmds)             In the latter case, load this package earlier.
)))
("C:\Program Files\MiKTeX 2.9\tex\generic\oberdiek\pdftexcmds.sty"
Package: pdftexcmds 2018/09/10 v0.29 Utility functions of pdfTeX for LuaTeX (HO
)

("C:\Program Files\MiKTeX 2.9\tex\generic\oberdiek\ifpdf.sty"
Package: ifpdf 2018/09/07 v3.3 Provides the ifpdf switch
)
Package pdftexcmds Info: LuaTeX not detected.
Package pdftexcmds Info: \pdf@primitive is available.
Package pdftexcmds Info: \pdf@ifprimitive is available.
Package pdftexcmds Info: \pdfdraftmode found.
)
Package epstopdf-base Info: Redefining graphics rule for `.eps' on input line 4
38.
Package grfext Info: Graphics extension search list:
(grfext)             [.pdf,.png,.jpg,.mps,.jpeg,.jbig2,.jb2,.PDF,.PNG,.JPG,.JPE
G,.JBIG2,.JB2,.eps]
(grfext)             \AppendGraphicsExtensions on input line 456.
))
(C:\Users\sabrooks\AppData\Roaming\MiKTeX\2.9\tex\latex\lastpage\lastpage.sty
Package: lastpage 2015/03/29 v1.2m Refers to last page's name (HMM; JPG)
)
("C:\Program Files\MiKTeX 2.9\tex\latex\base\ifthen.sty"
Package: ifthen 2014/09/29 v1.1c Standard LaTeX ifthen package (DPC)
)
(C:\Users\sabrooks\AppData\Roaming\MiKTeX\2.9\tex\latex\lineno\lineno.sty
Package: lineno 2005/11/02 line numbers on paragraphs v4.41
\linenopenalty=\count91
\output=\toks17
\linenoprevgraf=\count92
\linenumbersep=\dimen107
\linenumberwidth=\dimen108
\c@linenumber=\count93
\c@pagewiselinenumber=\count94
\c@LN@truepage=\count95
\c@internallinenumber=\count96
\c@internallinenumbers=\count97
\quotelinenumbersep=\dimen109
\bframerule=\dimen110
\bframesep=\dimen111
\bframebox=\box26
LaTeX Info: Redefining \\ on input line 3056.
)
("C:\Program Files\MiKTeX 2.9\tex\latex\float\float.sty"
Package: float 2001/11/08 v1.3d Float enhancements (AL)
\c@float@type=\count98
\float@exts=\toks18
\float@box=\box27
\@float@everytoks=\toks19
\@floatcapt=\box28
)
("C:\Program Files\MiKTeX 2.9\tex\latex\amsmath\amsmath.sty"
Package: amsmath 2017/09/02 v2.17a AMS math features
\@mathmargin=\skip55

For additional information on amsmath, use the `?' option.
("C:\Program Files\MiKTeX 2.9\tex\latex\amsmath\amstext.sty"
Package: amstext 2000/06/29 v2.01 AMS text

("C:\Program Files\MiKTeX 2.9\tex\latex\amsmath\amsgen.sty"
File: amsgen.sty 1999/11/30 v2.0 generic functions
\@emptytoks=\toks20
\ex@=\dimen112
))
("C:\Program Files\MiKTeX 2.9\tex\latex\amsmath\amsbsy.sty"
Package: amsbsy 1999/11/29 v1.2d Bold Symbols
\pmbraise@=\dimen113
)
("C:\Program Files\MiKTeX 2.9\tex\latex\amsmath\amsopn.sty"
Package: amsopn 2016/03/08 v2.02 operator names
)
\inf@bad=\count99
LaTeX Info: Redefining \frac on input line 213.
\uproot@=\count100
\leftroot@=\count101
LaTeX Info: Redefining \overline on input line 375.
\classnum@=\count102
\DOTSCASE@=\count103
LaTeX Info: Redefining \ldots on input line 472.
LaTeX Info: Redefining \dots on input line 475.
LaTeX Info: Redefining \cdots on input line 596.
\Mathstrutbox@=\box29
\strutbox@=\box30
\big@size=\dimen114
LaTeX Font Info:    Redeclaring font encoding OML on input line 712.
LaTeX Font Info:    Redeclaring font encoding OMS on input line 713.
\macc@depth=\count104
\c@MaxMatrixCols=\count105
\dotsspace@=\muskip10
\c@parentequation=\count106
\dspbrk@lvl=\count107
\tag@help=\toks21
\row@=\count108
\column@=\count109
\maxfields@=\count110
\andhelp@=\toks22
\eqnshift@=\dimen115
\alignsep@=\dimen116
\tagshift@=\dimen117
\tagwidth@=\dimen118
\totwidth@=\dimen119
\lineht@=\dimen120
\@envbody=\toks23
\multlinegap=\skip56
\multlinetaggap=\skip57
\mathdisplay@stack=\toks24
LaTeX Info: Redefining \[ on input line 2817.
LaTeX Info: Redefining \] on input line 2818.
)
(C:\Users\sabrooks\AppData\Roaming\MiKTeX\2.9\tex\latex\setspace\setspace.sty
Package: setspace 2011/12/19 v6.7a set line spacing
)
(C:\Users\sabrooks\AppData\Roaming\MiKTeX\2.9\tex\latex\enumitem\enumitem.sty
Package: enumitem 2019/06/20 v3.9 Customized lists
\labelindent=\skip58
\enit@outerparindent=\dimen121
\enit@toks=\toks25
\enit@inbox=\box31
\enit@count@id=\count111
\enitdp@description=\count112
)
("C:\Program Files\MiKTeX 2.9\tex\latex\psnfss\mathpazo.sty"
Package: mathpazo 2005/04/12 PSNFSS-v9.2a Palatino w/ Pazo Math (D.Puga, WaS) 
\symupright=\mathgroup4
)
(C:\Users\sabrooks\AppData\Roaming\MiKTeX\2.9\tex\latex\booktabs\booktabs.sty
Package: booktabs 2005/04/14 v1.61803 publication quality tables
\heavyrulewidth=\dimen122
\lightrulewidth=\dimen123
\cmidrulewidth=\dimen124
\belowrulesep=\dimen125
\belowbottomsep=\dimen126
\aboverulesep=\dimen127
\abovetopsep=\dimen128
\cmidrulesep=\dimen129
\cmidrulekern=\dimen130
\defaultaddspace=\dimen131
\@cmidla=\count113
\@cmidlb=\count114
\@aboverulesep=\dimen132
\@belowrulesep=\dimen133
\@thisruleclass=\count115
\@lastruleclass=\count116
\@thisrulewidth=\dimen134
)
(C:\Users\sabrooks\AppData\Roaming\MiKTeX\2.9\tex\latex\titlesec\titlesec.sty
Package: titlesec 2019/07/16 v2.11 Sectioning titles
\ttl@box=\box32
\beforetitleunit=\skip59
\aftertitleunit=\skip60
\ttl@plus=\dimen135
\ttl@minus=\dimen136
\ttl@toksa=\toks26
\titlewidth=\dimen137
\titlewidthlast=\dimen138
\titlewidthfirst=\dimen139
)
(C:\Users\sabrooks\AppData\Roaming\MiKTeX\2.9\tex\latex\etoolbox\etoolbox.sty
Package: etoolbox 2018/08/19 v2.5f e-TeX tools for LaTeX (JAW)
\etb@tempcnta=\count117
)
("C:\Program Files\MiKTeX 2.9\tex\latex\tabto-ltx\tabto.sty"
Package: tabto 2018/12/28  v 1.4  Another tabbing mechanism
\CurrentLineWidth=\dimen140
\TabPrevPos=\dimen141
)
(C:\Users\sabrooks\AppData\Roaming\MiKTeX\2.9\tex\latex\xcolor\xcolor.sty
Package: xcolor 2016/05/11 v2.12 LaTeX color extensions (UK)

("C:\Program Files\MiKTeX 2.9\tex\latex\graphics-cfg\color.cfg"
File: color.cfg 2016/01/02 v1.6 sample color configuration
)
Package xcolor Info: Driver file: pdftex.def on input line 225.

(C:\Users\sabrooks\AppData\Roaming\MiKTeX\2.9\tex\latex\colortbl\colortbl.sty
Package: colortbl 2018/12/12 v1.0d Color table columns (DPC)

("C:\Program Files\MiKTeX 2.9\tex\latex\tools\array.sty"
Package: array 2018/04/30 v2.4h Tabular extension package (FMi)
\col@sep=\dimen142
\ar@mcellbox=\box33
\extrarowheight=\dimen143
\NC@list=\toks27
\extratabsurround=\skip61
\backup@length=\skip62
\ar@cellbox=\box34
)
\everycr=\toks28
\minrowclearance=\skip63
)
\rownum=\count118
Package xcolor Info: Model `cmy' substituted by `cmy0' on input line 1348.
Package xcolor Info: Model `hsb' substituted by `rgb' on input line 1352.
Package xcolor Info: Model `RGB' extended on input line 1364.
Package xcolor Info: Model `HTML' substituted by `rgb' on input line 1366.
Package xcolor Info: Model `Hsb' substituted by `hsb' on input line 1367.
Package xcolor Info: Model `tHsb' substituted by `hsb' on input line 1368.
Package xcolor Info: Model `HSB' substituted by `hsb' on input line 1369.
Package xcolor Info: Model `Gray' substituted by `gray' on input line 1370.
Package xcolor Info: Model `wave' substituted by `hsb' on input line 1371.
)
(C:\Users\sabrooks\AppData\Roaming\MiKTeX\2.9\tex\latex\soul\soul.sty
Package: soul 2003/11/17 v2.4 letterspacing/underlining (mf)
\SOUL@word=\toks29
\SOUL@lasttoken=\toks30
\SOUL@cmds=\toks31
\SOUL@buffer=\toks32
\SOUL@token=\toks33
\SOUL@spaceskip=\skip64
\SOUL@ttwidth=\dimen144
\SOUL@uldp=\dimen145
\SOUL@ulht=\dimen146
)
("C:\Program Files\MiKTeX 2.9\tex\latex\multirow\multirow.sty"
Package: multirow 2018/08/03 v2.3 Span multiple rows of a table
\multirow@colwidth=\skip65
\multirow@cntb=\count119
\multirow@dima=\skip66
\bigstrutjot=\dimen147
)
(C:\Users\sabrooks\AppData\Roaming\MiKTeX\2.9\tex\latex\microtype\microtype.sty
Package: microtype 2019/02/28 v2.7b Micro-typographical refinements (RS)
\MT@toks=\toks34
\MT@count=\count120
LaTeX Info: Redefining \textls on input line 790.
\MT@outer@kern=\dimen148
LaTeX Info: Redefining \textmicrotypecontext on input line 1336.
\MT@listname@count=\count121

(C:\Users\sabrooks\AppData\Roaming\MiKTeX\2.9\tex\latex\microtype\microtype-pdf
tex.def
File: microtype-pdftex.def 2019/02/28 v2.7b Definitions specific to pdftex (RS)

LaTeX Info: Redefining \lsstyle on input line 914.
LaTeX Info: Redefining \lslig on input line 914.
\MT@outer@space=\skip67
)
Package microtype Info: Loading configuration file microtype.cfg.

(C:\Users\sabrooks\AppData\Roaming\MiKTeX\2.9\tex\latex\microtype\microtype.cfg
File: microtype.cfg 2019/02/28 v2.7b microtype main configuration file (RS)
))
(C:\Users\sabrooks\AppData\Roaming\MiKTeX\2.9\tex\latex\pgf\frontendlayer\tikz.
sty
(C:\Users\sabrooks\AppData\Roaming\MiKTeX\2.9\tex\latex\pgf\basiclayer\pgf.sty
(C:\Users\sabrooks\AppData\Roaming\MiKTeX\2.9\tex\latex\pgf\utilities\pgfrcs.st
y
(C:\Users\sabrooks\AppData\Roaming\MiKTeX\2.9\tex\generic\pgf\utilities\pgfutil
-common.tex
\pgfutil@everybye=\toks35
\pgfutil@tempdima=\dimen149
\pgfutil@tempdimb=\dimen150

(C:\Users\sabrooks\AppData\Roaming\MiKTeX\2.9\tex\generic\pgf\utilities\pgfutil
-common-lists.tex))
(C:\Users\sabrooks\AppData\Roaming\MiKTeX\2.9\tex\generic\pgf\utilities\pgfutil
-latex.def
\pgfutil@abb=\box35

(C:\Users\sabrooks\AppData\Roaming\MiKTeX\2.9\tex\latex\ms\everyshi.sty
Package: everyshi 2001/05/15 v3.00 EveryShipout Package (MS)
))
(C:\Users\sabrooks\AppData\Roaming\MiKTeX\2.9\tex\generic\pgf\utilities\pgfrcs.
code.tex
(C:\Users\sabrooks\AppData\Roaming\MiKTeX\2.9\tex\generic\pgf\pgf.revision.tex)
Package: pgfrcs 2019/02/02 v3.1.1 (3.1.1)
))
Package: pgf 2019/02/02 v3.1.1 (3.1.1)

(C:\Users\sabrooks\AppData\Roaming\MiKTeX\2.9\tex\latex\pgf\basiclayer\pgfcore.
sty
(C:\Users\sabrooks\AppData\Roaming\MiKTeX\2.9\tex\latex\pgf\systemlayer\pgfsys.
sty
(C:\Users\sabrooks\AppData\Roaming\MiKTeX\2.9\tex\generic\pgf\systemlayer\pgfsy
s.code.tex
Package: pgfsys 2019/02/02 v3.1.1 (3.1.1)

(C:\Users\sabrooks\AppData\Roaming\MiKTeX\2.9\tex\generic\pgf\utilities\pgfkeys
.code.tex
\pgfkeys@pathtoks=\toks36
\pgfkeys@temptoks=\toks37

(C:\Users\sabrooks\AppData\Roaming\MiKTeX\2.9\tex\generic\pgf\utilities\pgfkeys
filtered.code.tex
\pgfkeys@tmptoks=\toks38
))
\pgf@x=\dimen151
\pgf@y=\dimen152
\pgf@xa=\dimen153
\pgf@ya=\dimen154
\pgf@xb=\dimen155
\pgf@yb=\dimen156
\pgf@xc=\dimen157
\pgf@yc=\dimen158
\w@pgf@writea=\write3
\r@pgf@reada=\read1
\c@pgf@counta=\count122
\c@pgf@countb=\count123
\c@pgf@countc=\count124
\c@pgf@countd=\count125
\t@pgf@toka=\toks39
\t@pgf@tokb=\toks40
\t@pgf@tokc=\toks41
\pgf@sys@id@count=\count126

(C:\Users\sabrooks\AppData\Roaming\MiKTeX\2.9\tex\generic\pgf\systemlayer\pgf.c
fg
File: pgf.cfg 2019/02/02 v3.1.1 (3.1.1)
)
Driver file for pgf: pgfsys-pdftex.def

(C:\Users\sabrooks\AppData\Roaming\MiKTeX\2.9\tex\generic\pgf\systemlayer\pgfsy
s-pdftex.def
File: pgfsys-pdftex.def 2019/02/02 v3.1.1 (3.1.1)

(C:\Users\sabrooks\AppData\Roaming\MiKTeX\2.9\tex\generic\pgf\systemlayer\pgfsy
s-common-pdf.def
File: pgfsys-common-pdf.def 2019/02/02 v3.1.1 (3.1.1)
)))
(C:\Users\sabrooks\AppData\Roaming\MiKTeX\2.9\tex\generic\pgf\systemlayer\pgfsy
ssoftpath.code.tex
File: pgfsyssoftpath.code.tex 2019/02/02 v3.1.1 (3.1.1)
\pgfsyssoftpath@smallbuffer@items=\count127
\pgfsyssoftpath@bigbuffer@items=\count128
)
(C:\Users\sabrooks\AppData\Roaming\MiKTeX\2.9\tex\generic\pgf\systemlayer\pgfsy
sprotocol.code.tex
File: pgfsysprotocol.code.tex 2019/02/02 v3.1.1 (3.1.1)
))
(C:\Users\sabrooks\AppData\Roaming\MiKTeX\2.9\tex\generic\pgf\basiclayer\pgfcor
e.code.tex
Package: pgfcore 2019/02/02 v3.1.1 (3.1.1)

(C:\Users\sabrooks\AppData\Roaming\MiKTeX\2.9\tex\generic\pgf\math\pgfmath.code
.tex
(C:\Users\sabrooks\AppData\Roaming\MiKTeX\2.9\tex\generic\pgf\math\pgfmathcalc.
code.tex
(C:\Users\sabrooks\AppData\Roaming\MiKTeX\2.9\tex\generic\pgf\math\pgfmathutil.
code.tex)
(C:\Users\sabrooks\AppData\Roaming\MiKTeX\2.9\tex\generic\pgf\math\pgfmathparse
r.code.tex
\pgfmath@dimen=\dimen159
\pgfmath@count=\count129
\pgfmath@box=\box36
\pgfmath@toks=\toks42
\pgfmath@stack@operand=\toks43
\pgfmath@stack@operation=\toks44
)
(C:\Users\sabrooks\AppData\Roaming\MiKTeX\2.9\tex\generic\pgf\math\pgfmathfunct
ions.code.tex
(C:\Users\sabrooks\AppData\Roaming\MiKTeX\2.9\tex\generic\pgf\math\pgfmathfunct
ions.basic.code.tex)
(C:\Users\sabrooks\AppData\Roaming\MiKTeX\2.9\tex\generic\pgf\math\pgfmathfunct
ions.trigonometric.code.tex)
(C:\Users\sabrooks\AppData\Roaming\MiKTeX\2.9\tex\generic\pgf\math\pgfmathfunct
ions.random.code.tex)
(C:\Users\sabrooks\AppData\Roaming\MiKTeX\2.9\tex\generic\pgf\math\pgfmathfunct
ions.comparison.code.tex)
(C:\Users\sabrooks\AppData\Roaming\MiKTeX\2.9\tex\generic\pgf\math\pgfmathfunct
ions.base.code.tex)
(C:\Users\sabrooks\AppData\Roaming\MiKTeX\2.9\tex\generic\pgf\math\pgfmathfunct
ions.round.code.tex)
(C:\Users\sabrooks\AppData\Roaming\MiKTeX\2.9\tex\generic\pgf\math\pgfmathfunct
ions.misc.code.tex)
(C:\Users\sabrooks\AppData\Roaming\MiKTeX\2.9\tex\generic\pgf\math\pgfmathfunct
ions.integerarithmetics.code.tex)))
(C:\Users\sabrooks\AppData\Roaming\MiKTeX\2.9\tex\generic\pgf\math\pgfmathfloat
.code.tex
\c@pgfmathroundto@lastzeros=\count130
))
(C:\Users\sabrooks\AppData\Roaming\MiKTeX\2.9\tex\generic\pgf\basiclayer\pgfcor
epoints.code.tex
File: pgfcorepoints.code.tex 2019/02/02 v3.1.1 (3.1.1)
\pgf@picminx=\dimen160
\pgf@picmaxx=\dimen161
\pgf@picminy=\dimen162
\pgf@picmaxy=\dimen163
\pgf@pathminx=\dimen164
\pgf@pathmaxx=\dimen165
\pgf@pathminy=\dimen166
\pgf@pathmaxy=\dimen167
\pgf@xx=\dimen168
\pgf@xy=\dimen169
\pgf@yx=\dimen170
\pgf@yy=\dimen171
\pgf@zx=\dimen172
\pgf@zy=\dimen173
)
(C:\Users\sabrooks\AppData\Roaming\MiKTeX\2.9\tex\generic\pgf\basiclayer\pgfcor
epathconstruct.code.tex
File: pgfcorepathconstruct.code.tex 2019/02/02 v3.1.1 (3.1.1)
\pgf@path@lastx=\dimen174
\pgf@path@lasty=\dimen175
)
(C:\Users\sabrooks\AppData\Roaming\MiKTeX\2.9\tex\generic\pgf\basiclayer\pgfcor
epathusage.code.tex
File: pgfcorepathusage.code.tex 2019/02/02 v3.1.1 (3.1.1)
\pgf@shorten@end@additional=\dimen176
\pgf@shorten@start@additional=\dimen177
)
(C:\Users\sabrooks\AppData\Roaming\MiKTeX\2.9\tex\generic\pgf\basiclayer\pgfcor
escopes.code.tex
File: pgfcorescopes.code.tex 2019/02/02 v3.1.1 (3.1.1)
\pgfpic=\box37
\pgf@hbox=\box38
\pgf@layerbox@main=\box39
\pgf@picture@serial@count=\count131
)
(C:\Users\sabrooks\AppData\Roaming\MiKTeX\2.9\tex\generic\pgf\basiclayer\pgfcor
egraphicstate.code.tex
File: pgfcoregraphicstate.code.tex 2019/02/02 v3.1.1 (3.1.1)
\pgflinewidth=\dimen178
)
(C:\Users\sabrooks\AppData\Roaming\MiKTeX\2.9\tex\generic\pgf\basiclayer\pgfcor
etransformations.code.tex
File: pgfcoretransformations.code.tex 2019/02/02 v3.1.1 (3.1.1)
\pgf@pt@x=\dimen179
\pgf@pt@y=\dimen180
\pgf@pt@temp=\dimen181
)
(C:\Users\sabrooks\AppData\Roaming\MiKTeX\2.9\tex\generic\pgf\basiclayer\pgfcor
equick.code.tex
File: pgfcorequick.code.tex 2019/02/02 v3.1.1 (3.1.1)
)
(C:\Users\sabrooks\AppData\Roaming\MiKTeX\2.9\tex\generic\pgf\basiclayer\pgfcor
eobjects.code.tex
File: pgfcoreobjects.code.tex 2019/02/02 v3.1.1 (3.1.1)
)
(C:\Users\sabrooks\AppData\Roaming\MiKTeX\2.9\tex\generic\pgf\basiclayer\pgfcor
epathprocessing.code.tex
File: pgfcorepathprocessing.code.tex 2019/02/02 v3.1.1 (3.1.1)
)
(C:\Users\sabrooks\AppData\Roaming\MiKTeX\2.9\tex\generic\pgf\basiclayer\pgfcor
earrows.code.tex
File: pgfcorearrows.code.tex 2019/02/02 v3.1.1 (3.1.1)
\pgfarrowsep=\dimen182
)
(C:\Users\sabrooks\AppData\Roaming\MiKTeX\2.9\tex\generic\pgf\basiclayer\pgfcor
eshade.code.tex
File: pgfcoreshade.code.tex 2019/02/02 v3.1.1 (3.1.1)
\pgf@max=\dimen183
\pgf@sys@shading@range@num=\count132
)
(C:\Users\sabrooks\AppData\Roaming\MiKTeX\2.9\tex\generic\pgf\basiclayer\pgfcor
eimage.code.tex
File: pgfcoreimage.code.tex 2019/02/02 v3.1.1 (3.1.1)

(C:\Users\sabrooks\AppData\Roaming\MiKTeX\2.9\tex\generic\pgf\basiclayer\pgfcor
eexternal.code.tex
File: pgfcoreexternal.code.tex 2019/02/02 v3.1.1 (3.1.1)
\pgfexternal@startupbox=\box40
))
(C:\Users\sabrooks\AppData\Roaming\MiKTeX\2.9\tex\generic\pgf\basiclayer\pgfcor
elayers.code.tex
File: pgfcorelayers.code.tex 2019/02/02 v3.1.1 (3.1.1)
)
(C:\Users\sabrooks\AppData\Roaming\MiKTeX\2.9\tex\generic\pgf\basiclayer\pgfcor
etransparency.code.tex
File: pgfcoretransparency.code.tex 2019/02/02 v3.1.1 (3.1.1)
)
(C:\Users\sabrooks\AppData\Roaming\MiKTeX\2.9\tex\generic\pgf\basiclayer\pgfcor
epatterns.code.tex
File: pgfcorepatterns.code.tex 2019/02/02 v3.1.1 (3.1.1)
)
(C:\Users\sabrooks\AppData\Roaming\MiKTeX\2.9\tex\generic\pgf\basiclayer\pgfcor
erdf.code.tex
File: pgfcorerdf.code.tex 2019/02/02 v3.1.1 (3.1.1)
)))
(C:\Users\sabrooks\AppData\Roaming\MiKTeX\2.9\tex\generic\pgf\modules\pgfmodule
shapes.code.tex
File: pgfmoduleshapes.code.tex 2019/02/02 v3.1.1 (3.1.1)
\pgfnodeparttextbox=\box41
)
(C:\Users\sabrooks\AppData\Roaming\MiKTeX\2.9\tex\generic\pgf\modules\pgfmodule
plot.code.tex
File: pgfmoduleplot.code.tex 2019/02/02 v3.1.1 (3.1.1)
)
(C:\Users\sabrooks\AppData\Roaming\MiKTeX\2.9\tex\latex\pgf\compatibility\pgfco
mp-version-0-65.sty
Package: pgfcomp-version-0-65 2019/02/02 v3.1.1 (3.1.1)
\pgf@nodesepstart=\dimen184
\pgf@nodesepend=\dimen185
)
(C:\Users\sabrooks\AppData\Roaming\MiKTeX\2.9\tex\latex\pgf\compatibility\pgfco
mp-version-1-18.sty
Package: pgfcomp-version-1-18 2019/02/02 v3.1.1 (3.1.1)
))
(C:\Users\sabrooks\AppData\Roaming\MiKTeX\2.9\tex\latex\pgf\utilities\pgffor.st
y
(C:\Users\sabrooks\AppData\Roaming\MiKTeX\2.9\tex\latex\pgf\utilities\pgfkeys.s
ty
(C:\Users\sabrooks\AppData\Roaming\MiKTeX\2.9\tex\generic\pgf\utilities\pgfkeys
.code.tex))
(C:\Users\sabrooks\AppData\Roaming\MiKTeX\2.9\tex\latex\pgf\math\pgfmath.sty
(C:\Users\sabrooks\AppData\Roaming\MiKTeX\2.9\tex\generic\pgf\math\pgfmath.code
.tex))
(C:\Users\sabrooks\AppData\Roaming\MiKTeX\2.9\tex\generic\pgf\utilities\pgffor.
code.tex
Package: pgffor 2019/02/02 v3.1.1 (3.1.1)

(C:\Users\sabrooks\AppData\Roaming\MiKTeX\2.9\tex\generic\pgf\math\pgfmath.code
.tex)
\pgffor@iter=\dimen186
\pgffor@skip=\dimen187
\pgffor@stack=\toks45
\pgffor@toks=\toks46
))
(C:\Users\sabrooks\AppData\Roaming\MiKTeX\2.9\tex\generic\pgf\frontendlayer\tik
z\tikz.code.tex
Package: tikz 2019/02/02 v3.1.1 (3.1.1)

(C:\Users\sabrooks\AppData\Roaming\MiKTeX\2.9\tex\generic\pgf\libraries\pgflibr
aryplothandlers.code.tex
File: pgflibraryplothandlers.code.tex 2019/02/02 v3.1.1 (3.1.1)
\pgf@plot@mark@count=\count133
\pgfplotmarksize=\dimen188
)
\tikz@lastx=\dimen189
\tikz@lasty=\dimen190
\tikz@lastxsaved=\dimen191
\tikz@lastysaved=\dimen192
\tikzleveldistance=\dimen193
\tikzsiblingdistance=\dimen194
\tikz@figbox=\box42
\tikz@figbox@bg=\box43
\tikz@tempbox=\box44
\tikz@tempbox@bg=\box45
\tikztreelevel=\count134
\tikznumberofchildren=\count135
\tikznumberofcurrentchild=\count136
\tikz@fig@count=\count137

(C:\Users\sabrooks\AppData\Roaming\MiKTeX\2.9\tex\generic\pgf\modules\pgfmodule
matrix.code.tex
File: pgfmodulematrix.code.tex 2019/02/02 v3.1.1 (3.1.1)
\pgfmatrixcurrentrow=\count138
\pgfmatrixcurrentcolumn=\count139
\pgf@matrix@numberofcolumns=\count140
)
\tikz@expandcount=\count141

(C:\Users\sabrooks\AppData\Roaming\MiKTeX\2.9\tex\generic\pgf\frontendlayer\tik
z\libraries\tikzlibrarytopaths.code.tex
File: tikzlibrarytopaths.code.tex 2019/02/02 v3.1.1 (3.1.1)
)))
(C:\Users\sabrooks\AppData\Roaming\MiKTeX\2.9\tex\latex\totcount\totcount.sty
Package: totcount 2011/01/25 v1.2 package for gettingthe total value of LaTeX c
ounters
)
(Definitions/journalnames.tex)
("C:\Program Files\MiKTeX 2.9\tex\latex\amscls\amsthm.sty"
Package: amsthm 2017/10/31 v2.20.4
\thm@style=\toks47
\thm@bodyfont=\toks48
\thm@headfont=\toks49
\thm@notefont=\toks50
\thm@headpunct=\toks51
\thm@preskip=\skip68
\thm@postskip=\skip69
\thm@headsep=\skip70
\dth@everypar=\toks52
)
\c@theorem=\count142
\c@lemma=\count143
\c@corollary=\count144
\c@proposition=\count145
\c@characterization=\count146
\c@property=\count147
\c@problem=\count148
\c@example=\count149
\c@examplesanddefinitions=\count150
\c@remark=\count151
\c@definition=\count152
\c@hypothesis=\count153
\c@notation=\count154

(C:\Users\sabrooks\AppData\Roaming\MiKTeX\2.9\tex\latex\hyphenat\hyphenat.sty
Package: hyphenat 2009/09/02 v2.3c hyphenation utilities
\langwohyphens=\language76
LaTeX Info: Redefining \_ on input line 43.
)
(C:\Users\sabrooks\AppData\Roaming\MiKTeX\2.9\tex\latex\natbib\natbib.sty
Package: natbib 2010/09/13 8.31b (PWD, AO)
\bibhang=\skip71
\bibsep=\skip72
LaTeX Info: Redefining \cite on input line 694.
\c@NAT@ctr=\count155
)
("C:\Program Files\MiKTeX 2.9\tex\latex\hyperref\hyperref.sty"
Package: hyperref 2018/09/30 v6.88a Hypertext links for LaTeX

("C:\Program Files\MiKTeX 2.9\tex\generic\oberdiek\hobsub-hyperref.sty"
Package: hobsub-hyperref 2016/05/16 v1.14 Bundle oberdiek, subset hyperref (HO)


("C:\Program Files\MiKTeX 2.9\tex\generic\oberdiek\hobsub-generic.sty"
Package: hobsub-generic 2016/05/16 v1.14 Bundle oberdiek, subset generic (HO)
Package: hobsub 2016/05/16 v1.14 Construct package bundles (HO)
Package hobsub Info: Skipping package `infwarerr' (already loaded).
Package hobsub Info: Skipping package `ltxcmds' (already loaded).
Package hobsub Info: Skipping package `ifluatex' (already loaded).
Package: ifvtex 2016/05/16 v1.6 Detect VTeX and its facilities (HO)
Package ifvtex Info: VTeX not detected.
Package: intcalc 2016/05/16 v1.2 Expandable calculations with integers (HO)
Package hobsub Info: Skipping package `ifpdf' (already loaded).
Package hobsub Info: Skipping package `etexcmds' (already loaded).
Package hobsub Info: Skipping package `kvsetkeys' (already loaded).
Package hobsub Info: Skipping package `kvdefinekeys' (already loaded).
Package hobsub Info: Skipping package `pdftexcmds' (already loaded).
Package: pdfescape 2016/05/16 v1.14 Implements pdfTeX's escape features (HO)
Package: bigintcalc 2016/05/16 v1.4 Expandable calculations on big integers (HO
)
Package: bitset 2016/05/16 v1.2 Handle bit-vector datatype (HO)
Package: uniquecounter 2016/05/16 v1.3 Provide unlimited unique counter (HO)
)
Package hobsub Info: Skipping package `hobsub' (already loaded).
Package: letltxmacro 2016/05/16 v1.5 Let assignment for LaTeX macros (HO)
Package: hopatch 2016/05/16 v1.3 Wrapper for package hooks (HO)
Package: xcolor-patch 2016/05/16 xcolor patch
Package: atveryend 2016/05/16 v1.9 Hooks at the very end of document (HO)
Package: atbegshi 2016/06/09 v1.18 At begin shipout hook (HO)
Package: refcount 2016/05/16 v3.5 Data extraction from label references (HO)
Package: hycolor 2016/05/16 v1.8 Color options for hyperref/bookmark (HO)
)
("C:\Program Files\MiKTeX 2.9\tex\generic\ifxetex\ifxetex.sty"
Package: ifxetex 2010/09/12 v0.6 Provides ifxetex conditional
)
("C:\Program Files\MiKTeX 2.9\tex\latex\oberdiek\auxhook.sty"
Package: auxhook 2016/05/16 v1.4 Hooks for auxiliary files (HO)
)
\@linkdim=\dimen195
\Hy@linkcounter=\count156
\Hy@pagecounter=\count157

("C:\Program Files\MiKTeX 2.9\tex\latex\hyperref\pd1enc.def"
File: pd1enc.def 2018/09/30 v6.88a Hyperref: PDFDocEncoding definition (HO)
Now handling font encoding PD1 ...
... no UTF-8 mapping file for font encoding PD1
)
\Hy@SavedSpaceFactor=\count158

("C:\Program Files\MiKTeX 2.9\tex\latex\00miktex\hyperref.cfg"
File: hyperref.cfg 2002/06/06 v1.2 hyperref configuration of TeXLive
)
Package hyperref Info: Option `unicode' set `true' on input line 4409.

("C:\Program Files\MiKTeX 2.9\tex\latex\hyperref\puenc.def"
File: puenc.def 2018/09/30 v6.88a Hyperref: PDF Unicode definition (HO)
Now handling font encoding PU ...
... no UTF-8 mapping file for font encoding PU
)
Package hyperref Info: Option `bookmarksopen' set `true' on input line 4409.
Package hyperref Info: Option `pdffitwindow' set `true' on input line 4409.
Package hyperref Info: Option `colorlinks' set `true' on input line 4409.
Package hyperref Info: Option `hyperfootnotes' set `false' on input line 4409.
Package hyperref Info: Hyper figures OFF on input line 4535.
Package hyperref Info: Link nesting OFF on input line 4540.
Package hyperref Info: Hyper index ON on input line 4543.
Package hyperref Info: Plain pages OFF on input line 4550.
Package hyperref Info: Backreferencing OFF on input line 4555.
Package hyperref Info: Implicit mode ON; LaTeX internals redefined.
Package hyperref Info: Bookmarks ON on input line 4788.
\c@Hy@tempcnt=\count159

(C:\Users\sabrooks\AppData\Roaming\MiKTeX\2.9\tex\latex\url\url.sty
\Urlmuskip=\muskip11
Package: url 2013/09/16  ver 3.4  Verb mode for urls, etc.
)
LaTeX Info: Redefining \url on input line 5141.
\XeTeXLinkMargin=\dimen196
\Fld@menulength=\count160
\Field@Width=\dimen197
\Fld@charsize=\dimen198
Package hyperref Info: Hyper figures OFF on input line 6396.
Package hyperref Info: Link nesting OFF on input line 6401.
Package hyperref Info: Hyper index ON on input line 6404.
Package hyperref Info: backreferencing OFF on input line 6411.
Package hyperref Info: Link coloring ON on input line 6414.
Package hyperref Info: Link coloring with OCG OFF on input line 6421.
Package hyperref Info: PDF/A mode OFF on input line 6426.
LaTeX Info: Redefining \ref on input line 6466.
LaTeX Info: Redefining \pageref on input line 6470.
\Hy@abspage=\count161
\c@Item=\count162
)
Package hyperref Info: Driver: hpdftex.

("C:\Program Files\MiKTeX 2.9\tex\latex\hyperref\hpdftex.def"
File: hpdftex.def 2018/09/30 v6.88a Hyperref driver for pdfTeX
\Fld@listcount=\count163
\c@bookmark@seq@number=\count164

("C:\Program Files\MiKTeX 2.9\tex\latex\oberdiek\rerunfilecheck.sty"
Package: rerunfilecheck 2016/05/16 v1.8 Rerun checks for auxiliary files (HO)
Package uniquecounter Info: New unique counter `rerunfilecheck' on input line 2
82.
)
\Hy@SectionHShift=\skip73
)
(C:\Users\sabrooks\AppData\Roaming\MiKTeX\2.9\tex\latex\footmisc\footmisc.sty
Package: footmisc 2011/06/06 v5.5b a miscellany of footnote facilities
\FN@temptoken=\toks53
\footnotemargin=\dimen199
\c@pp@next@reset=\count165
Package footmisc Info: Declaring symbol style bringhurst on input line 855.
Package footmisc Info: Declaring symbol style chicago on input line 863.
Package footmisc Info: Declaring symbol style wiley on input line 872.
Package footmisc Info: Declaring symbol style lamport-robust on input line 883.

Package footmisc Info: Declaring symbol style lamport* on input line 903.
Package footmisc Info: Declaring symbol style lamport*-robust on input line 924
.
)
\c@page@totc=\count166

("C:\Program Files\MiKTeX 2.9\tex\latex\geometry\geometry.sty"
Package: geometry 2018/04/16 v5.8 Page Geometry
\Gm@cnth=\count167
\Gm@cntv=\count168
\c@Gm@tempcnt=\count169
\Gm@bindingoffset=\dimen256
\Gm@wd@mp=\dimen257
\Gm@odd@mp=\dimen258
\Gm@even@mp=\dimen259
\Gm@layoutwidth=\dimen260
\Gm@layoutheight=\dimen261
\Gm@layouthoffset=\dimen262
\Gm@layoutvoffset=\dimen263
\Gm@dimlist=\toks54

("C:\Program Files\MiKTeX 2.9\tex\latex\geometry\geometry.cfg"))
(C:\Users\sabrooks\AppData\Roaming\MiKTeX\2.9\tex\latex\caption\newfloat.sty
Package: newfloat 2018/03/04 v1.1a Defining new floating environments (AR)
)
Package newfloat Info: New float `listing' with options `' on input line 974.
\c@listing=\count170
Package newfloat Info: float type `listing'=4 on input line 974.
Package newfloat Info: New float `boxenv' with options `name=Box' on input line
 975.
\c@boxenv=\count171
Package newfloat Info: float type `boxenv'=8 on input line 975.
Package newfloat Info: New float `chart' with options `' on input line 976.
\c@chart=\count172
Package newfloat Info: float type `chart'=16 on input line 976.
Package newfloat Info: New float `scheme' with options `' on input line 977.
\c@scheme=\count173
Package newfloat Info: float type `scheme'=32 on input line 977.

(C:\Users\sabrooks\AppData\Roaming\MiKTeX\2.9\tex\latex\caption\caption.sty
Package: caption 2018/10/06 v3.3-154 Customizing captions (AR)

(C:\Users\sabrooks\AppData\Roaming\MiKTeX\2.9\tex\latex\caption\caption3.sty
Package: caption3 2018/09/12 v1.8c caption3 kernel (AR)
Package caption3 Info: TeX engine: e-TeX on input line 64.
\captionmargin=\dimen264
\captionmargin@=\dimen265
\captionwidth=\dimen266
\caption@tempdima=\dimen267
\caption@indent=\dimen268
\caption@parindent=\dimen269
\caption@hangindent=\dimen270
)
\c@caption@flags=\count174
\c@ContinuedFloat=\count175
Package caption Info: float package is loaded.
Package caption Info: hyperref package is loaded.
)
\@justcentbox=\box46
\wideitemsep=\skip74
) (C:\Users\sabrooks\AppData\Roaming\MiKTeX\2.9\tex\latex\pgfplots\pgfplots.sty

(C:\Users\sabrooks\AppData\Roaming\MiKTeX\2.9\tex\generic\pgfplots\pgfplots.rev
ision.tex)
Package: pgfplots 2018/03/28 v1.16 Data Visualization (1.16)

(C:\Users\sabrooks\AppData\Roaming\MiKTeX\2.9\tex\generic\pgfplots\pgfplots.cod
e.tex
(C:\Users\sabrooks\AppData\Roaming\MiKTeX\2.9\tex\generic\pgfplots\pgfplotscore
.code.tex
\t@pgfplots@toka=\toks55
\t@pgfplots@tokb=\toks56
\t@pgfplots@tokc=\toks57
\pgfplots@tmpa=\dimen271
\c@pgfplots@coordindex=\count176
\c@pgfplots@scanlineindex=\count177

(C:\Users\sabrooks\AppData\Roaming\MiKTeX\2.9\tex\generic\pgfplots\sys\pgfplots
sysgeneric.code.tex))
(C:\Users\sabrooks\AppData\Roaming\MiKTeX\2.9\tex\generic\pgfplots\libs\pgfplot
slibrary.code.tex)
(C:\Users\sabrooks\AppData\Roaming\MiKTeX\2.9\tex\generic\pgfplots\oldpgfcompat
ib\pgfplotsoldpgfsupp_loader.code.tex
(C:\Users\sabrooks\AppData\Roaming\MiKTeX\2.9\tex\generic\pgf\libraries\pgflibr
aryfpu.code.tex)
Package pgfplots: loading complementary arithmetics for your pgf version...

(C:\Users\sabrooks\AppData\Roaming\MiKTeX\2.9\tex\generic\pgfplots\oldpgfcompat
ib\pgfplotsoldpgfsupp_pgflibraryfpu.code.tex)
(C:\Users\sabrooks\AppData\Roaming\MiKTeX\2.9\tex\generic\pgfplots\oldpgfcompat
ib\pgfplotsoldpgfsupp_pgfmathfloat.code.tex
\c@pgfmathroundto@lastzeros=\count178
))
(C:\Users\sabrooks\AppData\Roaming\MiKTeX\2.9\tex\generic\pgfplots\util\pgfplot
sutil.code.tex
(C:\Users\sabrooks\AppData\Roaming\MiKTeX\2.9\tex\generic\pgfplots\liststructur
e\pgfplotsliststructure.code.tex)
(C:\Users\sabrooks\AppData\Roaming\MiKTeX\2.9\tex\generic\pgfplots\liststructur
e\pgfplotsliststructureext.code.tex)
(C:\Users\sabrooks\AppData\Roaming\MiKTeX\2.9\tex\generic\pgfplots\liststructur
e\pgfplotsarray.code.tex
\c@pgfplotsarray@tmp=\count179
)
(C:\Users\sabrooks\AppData\Roaming\MiKTeX\2.9\tex\generic\pgfplots\liststructur
e\pgfplotsmatrix.code.tex)
(C:\Users\sabrooks\AppData\Roaming\MiKTeX\2.9\tex\generic\pgfplots\numtable\pgf
plotstableshared.code.tex
\c@pgfplotstable@counta=\count180
\t@pgfplotstable@a=\toks58
)
(C:\Users\sabrooks\AppData\Roaming\MiKTeX\2.9\tex\generic\pgfplots\liststructur
e\pgfplotsdeque.code.tex)
(C:\Users\sabrooks\AppData\Roaming\MiKTeX\2.9\tex\generic\pgfplots\util\pgfplot
sbinary.code.tex
(C:\Users\sabrooks\AppData\Roaming\MiKTeX\2.9\tex\generic\pgfplots\util\pgfplot
sbinary.data.code.tex))
(C:\Users\sabrooks\AppData\Roaming\MiKTeX\2.9\tex\generic\pgfplots\util\pgfplot
sutil.verb.code.tex)
(C:\Users\sabrooks\AppData\Roaming\MiKTeX\2.9\tex\generic\pgfplots\libs\pgflibr
arypgfplots.surfshading.code.tex
\c@pgfplotslibrarysurf@no=\count181

(C:\Users\sabrooks\AppData\Roaming\MiKTeX\2.9\tex\generic\pgfplots\sys\pgflibra
rypgfplots.surfshading.pgfsys-pdftex.def)))
(C:\Users\sabrooks\AppData\Roaming\MiKTeX\2.9\tex\generic\pgfplots\util\pgfplot
scolormap.code.tex
(C:\Users\sabrooks\AppData\Roaming\MiKTeX\2.9\tex\generic\pgfplots\util\pgfplot
scolor.code.tex))
(C:\Users\sabrooks\AppData\Roaming\MiKTeX\2.9\tex\generic\pgfplots\pgfplotsstac
kedplots.code.tex)
(C:\Users\sabrooks\AppData\Roaming\MiKTeX\2.9\tex\generic\pgfplots\pgfplotsplot
handlers.code.tex
(C:\Users\sabrooks\AppData\Roaming\MiKTeX\2.9\tex\generic\pgfplots\pgfplotsmesh
plothandler.code.tex
(C:\Users\sabrooks\AppData\Roaming\MiKTeX\2.9\tex\generic\pgfplots\pgfplotsmesh
plotimage.code.tex)))
(C:\Users\sabrooks\AppData\Roaming\MiKTeX\2.9\tex\generic\pgfplots\pgfplots.sca
ling.code.tex)
(C:\Users\sabrooks\AppData\Roaming\MiKTeX\2.9\tex\generic\pgfplots\pgfplotscoor
dprocessing.code.tex)
(C:\Users\sabrooks\AppData\Roaming\MiKTeX\2.9\tex\generic\pgfplots\pgfplots.err
orbars.code.tex)
(C:\Users\sabrooks\AppData\Roaming\MiKTeX\2.9\tex\generic\pgfplots\pgfplots.mar
kers.code.tex)
(C:\Users\sabrooks\AppData\Roaming\MiKTeX\2.9\tex\generic\pgfplots\pgfplotstick
s.code.tex)
(C:\Users\sabrooks\AppData\Roaming\MiKTeX\2.9\tex\generic\pgfplots\pgfplots.pat
hs.code.tex)
(C:\Users\sabrooks\AppData\Roaming\MiKTeX\2.9\tex\generic\pgf\frontendlayer\tik
z\libraries\tikzlibrarydecorations.code.tex
(C:\Users\sabrooks\AppData\Roaming\MiKTeX\2.9\tex\generic\pgf\modules\pgfmodule
decorations.code.tex
\pgfdecoratedcompleteddistance=\dimen272
\pgfdecoratedremainingdistance=\dimen273
\pgfdecoratedinputsegmentcompleteddistance=\dimen274
\pgfdecoratedinputsegmentremainingdistance=\dimen275
\pgf@decorate@distancetomove=\dimen276
\pgf@decorate@repeatstate=\count182
\pgfdecorationsegmentamplitude=\dimen277
\pgfdecorationsegmentlength=\dimen278
)
\tikz@lib@dec@box=\box47
)
(C:\Users\sabrooks\AppData\Roaming\MiKTeX\2.9\tex\generic\pgf\frontendlayer\tik
z\libraries\tikzlibrarydecorations.pathmorphing.code.tex
(C:\Users\sabrooks\AppData\Roaming\MiKTeX\2.9\tex\generic\pgf\libraries\decorat
ions\pgflibrarydecorations.pathmorphing.code.tex))
(C:\Users\sabrooks\AppData\Roaming\MiKTeX\2.9\tex\generic\pgf\frontendlayer\tik
z\libraries\tikzlibrarydecorations.pathreplacing.code.tex
(C:\Users\sabrooks\AppData\Roaming\MiKTeX\2.9\tex\generic\pgf\libraries\decorat
ions\pgflibrarydecorations.pathreplacing.code.tex))
\pgfplots@numplots=\count183
\pgfplots@xmin@reg=\dimen279
\pgfplots@xmax@reg=\dimen280
\pgfplots@ymin@reg=\dimen281
\pgfplots@ymax@reg=\dimen282
\pgfplots@zmin@reg=\dimen283
\pgfplots@zmax@reg=\dimen284
)
(C:\Users\sabrooks\AppData\Roaming\MiKTeX\2.9\tex\generic\pgf\frontendlayer\tik
z\libraries\tikzlibraryplotmarks.code.tex
File: tikzlibraryplotmarks.code.tex 2019/02/02 v3.1.1 (3.1.1)

(C:\Users\sabrooks\AppData\Roaming\MiKTeX\2.9\tex\generic\pgf\libraries\pgflibr
aryplotmarks.code.tex
File: pgflibraryplotmarks.code.tex 2019/02/02 v3.1.1 (3.1.1)
)))
(C:\Users\sabrooks\AppData\Roaming\MiKTeX\2.9\tex\latex\ulem\ulem.sty
\UL@box=\box48
\UL@hyphenbox=\box49
\UL@skip=\skip75
\UL@hook=\toks59
\UL@height=\dimen285
\UL@pe=\count184
\UL@pixel=\dimen286
\ULC@box=\box50
Package: ulem 2012/05/18
\ULdepth=\dimen287
)
(C:\Users\sabrooks\AppData\Roaming\MiKTeX\2.9\tex\generic\pgf\frontendlayer\tik
z\libraries\tikzlibrarypositioning.code.tex
File: tikzlibrarypositioning.code.tex 2019/02/02 v3.1.1 (3.1.1)
) (Supplemental_Materials.aux)
\openout1 = `Supplemental_Materials.aux'.

LaTeX Font Info:    Checking defaults for OML/cmm/m/it on input line 145.
LaTeX Font Info:    ... okay on input line 145.
LaTeX Font Info:    Checking defaults for T1/cmr/m/n on input line 145.
LaTeX Font Info:    ... okay on input line 145.
LaTeX Font Info:    Checking defaults for OT1/cmr/m/n on input line 145.
LaTeX Font Info:    ... okay on input line 145.
LaTeX Font Info:    Checking defaults for OMS/cmsy/m/n on input line 145.
LaTeX Font Info:    ... okay on input line 145.
LaTeX Font Info:    Checking defaults for OMX/cmex/m/n on input line 145.
LaTeX Font Info:    ... okay on input line 145.
LaTeX Font Info:    Checking defaults for U/cmr/m/n on input line 145.
LaTeX Font Info:    ... okay on input line 145.
LaTeX Font Info:    Checking defaults for PD1/pdf/m/n on input line 145.
LaTeX Font Info:    ... okay on input line 145.
LaTeX Font Info:    Checking defaults for PU/pdf/m/n on input line 145.
LaTeX Font Info:    ... okay on input line 145.
LaTeX Font Info:    Try loading font information for T1+ppl on input line 145.

("C:\Program Files\MiKTeX 2.9\tex\latex\psnfss\t1ppl.fd"
File: t1ppl.fd 2001/06/04 font definitions for T1/ppl.
)
(C:\Users\sabrooks\AppData\Roaming\MiKTeX\2.9\tex\context\base\supp-pdf.mkii
[Loading MPS to PDF converter (version 2006.09.02).]
\scratchcounter=\count185
\scratchdimen=\dimen288
\scratchbox=\box51
\nofMPsegments=\count186
\nofMParguments=\count187
\everyMPshowfont=\toks60
\MPscratchCnt=\count188
\MPscratchDim=\dimen289
\MPnumerator=\count189
\makeMPintoPDFobject=\count190
\everyMPtoPDFconversion=\toks61
)
Package lastpage Info: Please have a look at the pageslts package at
(lastpage)             https://www.ctan.org/pkg/pageslts
(lastpage)             ! on input line 145.
LaTeX Info: Redefining \microtypecontext on input line 145.
Package microtype Info: Generating PDF output.
Package microtype Info: Character protrusion enabled (level 2).
Package microtype Info: Using default protrusion set `alltext'.
Package microtype Info: Automatic font expansion enabled (level 2),
(microtype)             stretch: 20, shrink: 20, step: 1, non-selected.
Package microtype Info: Using default expansion set `basictext'.
Package microtype Info: No adjustment of tracking.
Package microtype Info: No adjustment of interword spacing.
Package microtype Info: No adjustment of character kerning.
 (C:\Users\sabrooks\AppData\Roaming\MiKTeX\2.9\tex\latex\microtype\mt-ppl.cfg
File: mt-ppl.cfg 2005/11/16 v1.6 microtype config. file: Palatino (RS)
) ABD: EveryShipout initializing macros
\AtBeginShipoutBox=\box52
Package hyperref Info: Link coloring ON on input line 145.

("C:\Program Files\MiKTeX 2.9\tex\latex\hyperref\nameref.sty"
Package: nameref 2016/05/21 v2.44 Cross-referencing by name of section

("C:\Program Files\MiKTeX 2.9\tex\generic\oberdiek\gettitlestring.sty"
Package: gettitlestring 2016/05/16 v1.5 Cleanup title references (HO)
)
\c@section@level=\count191
)
LaTeX Info: Redefining \ref on input line 145.
LaTeX Info: Redefining \pageref on input line 145.
LaTeX Info: Redefining \nameref on input line 145.

(Supplemental_Materials.out) (Supplemental_Materials.out)
\@outlinefile=\write4
\openout4 = `Supplemental_Materials.out'.

\symAMSb=\mathgroup5

*geometry* detected driver: pdftex
*geometry* verbose mode - [ preamble ] result:
* driver: pdftex
* paper: <default>
* layout: <same size as paper>
* layoutoffset:(h,v)=(0.0pt,0.0pt)
* modes: includehead includefoot 
* h-part:(L,W,R)=(76.82234pt, 443.86319pt, 76.82234pt)
* v-part:(T,H,B)=(51.21504pt, 751.15268pt, 42.67912pt)
* \paperwidth=597.50787pt
* \paperheight=845.04684pt
* \textwidth=443.86319pt
* \textheight=684.15268pt
* \oddsidemargin=4.55235pt
* \evensidemargin=4.55235pt
* \topmargin=-21.05495pt
* \headheight=12.0pt
* \headsep=25.0pt
* \topskip=10.0pt
* \footskip=30.0pt
* \marginparwidth=57.0pt
* \marginparsep=11.0pt
* \columnsep=10.0pt
* \skip\footins=34.14322pt
* \hoffset=0.0pt
* \voffset=0.0pt
* \mag=1000
* \@twocolumnfalse
* \@twosidefalse
* \@mparswitchfalse
* \@reversemarginfalse
* (1in=72.27pt=25.4mm, 1cm=28.453pt)

Package caption Info: Begin \AtBeginDocument code.
Package caption Info: End \AtBeginDocument code.

Package pgfplots Warning: running in backwards compatibility mode (unsuitable t
ick labels; missing features). Consider writing \pgfplotsset{compat=1.16} into 
your preamble.
 on input line 145.

LaTeX Font Info:    Font shape `T1/ppl/bx/n' in size <18> not available
(Font)              Font shape `T1/ppl/b/n' tried instead on input line 145.
LaTeX Font Info:    Font shape `T1/ppl/bx/n' in size <10> not available
(Font)              Font shape `T1/ppl/b/n' tried instead on input line 145.
Package epstopdf Info: Source file: <Definitions/logo-orcid.eps>
(epstopdf)                    date: 2019-09-27 09:17:20
(epstopdf)                    size: 284378 bytes
(epstopdf)             Output file: <Definitions/logo-orcid-eps-converted-to.pd
f>
(epstopdf)                    date: 2019-09-27 09:17:20
(epstopdf)                    size: 12409 bytes
(epstopdf)             Command: <epstopdf --outfile=Definitions/logo-orcid-eps-
converted-to.pdf Definitions/logo-orcid.eps>
(epstopdf)             \includegraphics on input line 145.
Package epstopdf Info: Output file is already uptodate.
<Definitions/logo-orcid-eps-converted-to.pdf, id=7, 102.3825pt x 102.3825pt>
File: Definitions/logo-orcid-eps-converted-to.pdf Graphic file (type pdf)
<use Definitions/logo-orcid-eps-converted-to.pdf>
Package pdftex.def Info: Definitions/logo-orcid-eps-converted-to.pdf  used on i
nput line 145.
(pdftex.def)             Requested size: 9.10509pt x 9.10466pt.
LaTeX Font Info:    Try loading font information for OT1+ppl on input line 145.

("C:\Program Files\MiKTeX 2.9\tex\latex\psnfss\ot1ppl.fd"
File: ot1ppl.fd 2001/06/04 font definitions for OT1/ppl.
)
LaTeX Font Info:    Try loading font information for OML+zplm on input line 145
.

("C:\Program Files\MiKTeX 2.9\tex\latex\psnfss\omlzplm.fd"
File: omlzplm.fd 2002/09/08 Fontinst v1.914 font definitions for OML/zplm.
)
LaTeX Font Info:    Try loading font information for OMS+zplm on input line 145
.

("C:\Program Files\MiKTeX 2.9\tex\latex\psnfss\omszplm.fd"
File: omszplm.fd 2002/09/08 Fontinst v1.914 font definitions for OMS/zplm.
)
LaTeX Font Info:    Try loading font information for OMX+zplm on input line 145
.

("C:\Program Files\MiKTeX 2.9\tex\latex\psnfss\omxzplm.fd"
File: omxzplm.fd 2002/09/08 Fontinst v1.914 font definitions for OMX/zplm.
)
LaTeX Font Info:    Try loading font information for OT1+zplm on input line 145
.

("C:\Program Files\MiKTeX 2.9\tex\latex\psnfss\ot1zplm.fd"
File: ot1zplm.fd 2002/09/08 Fontinst v1.914 font definitions for OT1/zplm.
)
Package microtype Info: Loading generic protrusion settings for font family
(microtype)             `zplm' (encoding: OT1).
(microtype)             For optimal results, create family-specific settings.
(microtype)             See the microtype manual for details.
LaTeX Font Info:    Font shape `U/msb/m/n' will be
(Font)              scaled to size 10.42007pt on input line 145.

(C:\Users\sabrooks\AppData\Roaming\MiKTeX\2.9\tex\latex\microtype\mt-msb.cfg
File: mt-msb.cfg 2005/06/01 v1.0 microtype config. file: AMS symbols (b) (RS)
)
LaTeX Font Info:    Font shape `U/msb/m/n' will be
(Font)              scaled to size 7.91925pt on input line 145.
LaTeX Font Info:    Font shape `U/msb/m/n' will be
(Font)              scaled to size 6.25204pt on input line 145.
Package epstopdf Info: Source file: <Definitions/logo-orcid.eps>
(epstopdf)                    date: 2019-09-27 09:17:20
(epstopdf)                    size: 284378 bytes
(epstopdf)             Output file: <Definitions/logo-orcid-eps-converted-to.pd
f>
(epstopdf)                    date: 2019-09-27 09:17:20
(epstopdf)                    size: 12409 bytes
(epstopdf)             Command: <epstopdf --outfile=Definitions/logo-orcid-eps-
converted-to.pdf Definitions/logo-orcid.eps>
(epstopdf)             \includegraphics on input line 145.
Package epstopdf Info: Output file is already uptodate.
File: Definitions/logo-orcid-eps-converted-to.pdf Graphic file (type pdf)
<use Definitions/logo-orcid-eps-converted-to.pdf>
Package pdftex.def Info: Definitions/logo-orcid-eps-converted-to.pdf  used on i
nput line 145.
(pdftex.def)             Requested size: 9.10509pt x 9.10466pt.
<Figures/TEVel_St0p27_T00p00_C15p00_p00mm_Velocity.png, id=9, 433.62pt x 108.40
5pt>
File: Figures/TEVel_St0p27_T00p00_C15p00_p00mm_Velocity.png Graphic file (type 
png)
<use Figures/TEVel_St0p27_T00p00_C15p00_p00mm_Velocity.png>
Package pdftex.def Info: Figures/TEVel_St0p27_T00p00_C15p00_p00mm_Velocity.png 
 used on input line 156.
(pdftex.def)             Requested size: 375.80377pt x 93.95593pt.
<Figures/Legend.png, id=10, 155.83218pt x 48.18pt>
File: Figures/Legend.png Graphic file (type png)
<use Figures/Legend.png>
Package pdftex.def Info: Figures/Legend.png  used on input line 163.
(pdftex.def)             Requested size: 86.00146pt x 26.59023pt.
<Figures/TEVel_St0p27_T00p00_C15p00_p00mm_pActual11_pRaw10.png, id=12, 433.62pt
 x 289.08pt>
File: Figures/TEVel_St0p27_T00p00_C15p00_p00mm_pActual11_pRaw10.png Graphic fil
e (type png)
<use Figures/TEVel_St0p27_T00p00_C15p00_p00mm_pActual11_pRaw10.png>
Package pdftex.def Info: Figures/TEVel_St0p27_T00p00_C15p00_p00mm_pActual11_pRa
w10.png  used on input line 214.
(pdftex.def)             Requested size: 126.47249pt x 84.31184pt.
LaTeX Font Info:    Font shape `U/msb/m/n' will be
(Font)              scaled to size 7.29405pt on input line 217.
LaTeX Font Info:    Font shape `U/msb/m/n' will be
(Font)              scaled to size 5.21004pt on input line 217.
<Figures/TEVel_St0p27_T00p00_C15p00_p00mm_pActual14_pRaw13.png, id=13, 433.62pt
 x 289.08pt>
File: Figures/TEVel_St0p27_T00p00_C15p00_p00mm_pActual14_pRaw13.png Graphic fil
e (type png)
<use Figures/TEVel_St0p27_T00p00_C15p00_p00mm_pActual14_pRaw13.png>
Package pdftex.def Info: Figures/TEVel_St0p27_T00p00_C15p00_p00mm_pActual14_pRa
w13.png  used on input line 220.
(pdftex.def)             Requested size: 126.47249pt x 84.31184pt.
<Figures/TEVel_St0p27_T00p00_C15p00_p00mm_pActual17_pRaw16.png, id=14, 433.62pt
 x 289.08pt>
File: Figures/TEVel_St0p27_T00p00_C15p00_p00mm_pActual17_pRaw16.png Graphic fil
e (type png)
<use Figures/TEVel_St0p27_T00p00_C15p00_p00mm_pActual17_pRaw16.png>
Package pdftex.def Info: Figures/TEVel_St0p27_T00p00_C15p00_p00mm_pActual17_pRa
w16.png  used on input line 226.
(pdftex.def)             Requested size: 126.47249pt x 84.31184pt.
<Figures/TEVel_St0p27_T00p00_C15p00_p00mm_pActual20_pRaw19.png, id=15, 433.62pt
 x 289.08pt>
File: Figures/TEVel_St0p27_T00p00_C15p00_p00mm_pActual20_pRaw19.png Graphic fil
e (type png)
<use Figures/TEVel_St0p27_T00p00_C15p00_p00mm_pActual20_pRaw19.png>
Package pdftex.def Info: Figures/TEVel_St0p27_T00p00_C15p00_p00mm_pActual20_pRa
w19.png  used on input line 245.
(pdftex.def)             Requested size: 126.47249pt x 84.31184pt.
<Figures/TEVel_St0p27_T00p00_C15p00_p00mm_pActual22_pRaw21.png, id=16, 433.62pt
 x 289.08pt>
File: Figures/TEVel_St0p27_T00p00_C15p00_p00mm_pActual22_pRaw21.png Graphic fil
e (type png)
<use Figures/TEVel_St0p27_T00p00_C15p00_p00mm_pActual22_pRaw21.png>
Package pdftex.def Info: Figures/TEVel_St0p27_T00p00_C15p00_p00mm_pActual22_pRa
w21.png  used on input line 251.
(pdftex.def)             Requested size: 126.47249pt x 84.31184pt.
<Figures/TEVel_St0p27_T00p00_C15p00_p00mm_pActual26_pRaw25.png, id=17, 433.62pt
 x 289.08pt>
File: Figures/TEVel_St0p27_T00p00_C15p00_p00mm_pActual26_pRaw25.png Graphic fil
e (type png)
<use Figures/TEVel_St0p27_T00p00_C15p00_p00mm_pActual26_pRaw25.png>
Package pdftex.def Info: Figures/TEVel_St0p27_T00p00_C15p00_p00mm_pActual26_pRa
w25.png  used on input line 257.
(pdftex.def)             Requested size: 126.47249pt x 84.31184pt.
LaTeX Font Info:    Font shape `T1/ppl/bx/n' in size <9> not available
(Font)              Font shape `T1/ppl/b/n' tried instead on input line 294.
LaTeX Font Info:    Font shape `U/msb/m/n' will be
(Font)              scaled to size 9.37807pt on input line 294.
<Figures/TEVel_St0p27_T01p99_C10p00_p00mm_Velocity.png, id=18, 433.62pt x 108.4
05pt>
File: Figures/TEVel_St0p27_T01p99_C10p00_p00mm_Velocity.png Graphic file (type 
png)
<use Figures/TEVel_St0p27_T01p99_C10p00_p00mm_Velocity.png>
Package pdftex.def Info: Figures/TEVel_St0p27_T01p99_C10p00_p00mm_Velocity.png 
 used on input line 317.
(pdftex.def)             Requested size: 375.80377pt x 93.95593pt.
File: Figures/Legend.png Graphic file (type png)
<use Figures/Legend.png>
Package pdftex.def Info: Figures/Legend.png  used on input line 324.
(pdftex.def)             Requested size: 86.00146pt x 26.59023pt.
<Figures/TEVel_St0p27_T01p99_C10p00_p00mm_pActual11_pRaw08.png, id=19, 433.62pt
 x 289.08pt>
File: Figures/TEVel_St0p27_T01p99_C10p00_p00mm_pActual11_pRaw08.png Graphic fil
e (type png)
<use Figures/TEVel_St0p27_T01p99_C10p00_p00mm_pActual11_pRaw08.png>
Package pdftex.def Info: Figures/TEVel_St0p27_T01p99_C10p00_p00mm_pActual11_pRa
w08.png  used on input line 375.
(pdftex.def)             Requested size: 126.47249pt x 84.31184pt.
<Figures/TEVel_St0p27_T01p99_C10p00_p00mm_pActual14_pRaw11.png, id=20, 433.62pt
 x 289.08pt>
File: Figures/TEVel_St0p27_T01p99_C10p00_p00mm_pActual14_pRaw11.png Graphic fil
e (type png)
<use Figures/TEVel_St0p27_T01p99_C10p00_p00mm_pActual14_pRaw11.png>
Package pdftex.def Info: Figures/TEVel_St0p27_T01p99_C10p00_p00mm_pActual14_pRa
w11.png  used on input line 381.
(pdftex.def)             Requested size: 126.47249pt x 84.31184pt.
<Figures/TEVel_St0p27_T01p99_C10p00_p00mm_pActual17_pRaw14.png, id=21, 433.62pt
 x 289.08pt>
File: Figures/TEVel_St0p27_T01p99_C10p00_p00mm_pActual17_pRaw14.png Graphic fil
e (type png)
<use Figures/TEVel_St0p27_T01p99_C10p00_p00mm_pActual17_pRaw14.png>
Package pdftex.def Info: Figures/TEVel_St0p27_T01p99_C10p00_p00mm_pActual17_pRa
w14.png  used on input line 387.
(pdftex.def)             Requested size: 126.47249pt x 84.31184pt.
<Figures/TEVel_St0p27_T01p99_C10p00_p00mm_pActual20_pRaw17.png, id=22, 433.62pt
 x 289.08pt>
File: Figures/TEVel_St0p27_T01p99_C10p00_p00mm_pActual20_pRaw17.png Graphic fil
e (type png)
<use Figures/TEVel_St0p27_T01p99_C10p00_p00mm_pActual20_pRaw17.png>
Package pdftex.def Info: Figures/TEVel_St0p27_T01p99_C10p00_p00mm_pActual20_pRa
w17.png  used on input line 406.
(pdftex.def)             Requested size: 126.47249pt x 84.31184pt.
<Figures/TEVel_St0p27_T01p99_C10p00_p00mm_pActual22_pRaw19.png, id=23, 433.62pt
 x 289.08pt>
File: Figures/TEVel_St0p27_T01p99_C10p00_p00mm_pActual22_pRaw19.png Graphic fil
e (type png)
<use Figures/TEVel_St0p27_T01p99_C10p00_p00mm_pActual22_pRaw19.png>
Package pdftex.def Info: Figures/TEVel_St0p27_T01p99_C10p00_p00mm_pActual22_pRa
w19.png  used on input line 412.
(pdftex.def)             Requested size: 126.47249pt x 84.31184pt.
<Figures/TEVel_St0p27_T01p99_C10p00_p00mm_pActual26_pRaw23.png, id=24, 433.62pt
 x 289.08pt>
File: Figures/TEVel_St0p27_T01p99_C10p00_p00mm_pActual26_pRaw23.png Graphic fil
e (type png)
<use Figures/TEVel_St0p27_T01p99_C10p00_p00mm_pActual26_pRaw23.png>
Package pdftex.def Info: Figures/TEVel_St0p27_T01p99_C10p00_p00mm_pActual26_pRa
w23.png  used on input line 418.
(pdftex.def)             Requested size: 126.47249pt x 84.31184pt.
<Figures/TEVel_St0p27_T03p03_C05p00_p00mm_Velocity.png, id=25, 433.62pt x 108.4
05pt>
File: Figures/TEVel_St0p27_T03p03_C05p00_p00mm_Velocity.png Graphic file (type 
png)
<use Figures/TEVel_St0p27_T03p03_C05p00_p00mm_Velocity.png>
Package pdftex.def Info: Figures/TEVel_St0p27_T03p03_C05p00_p00mm_Velocity.png 
 used on input line 478.
(pdftex.def)             Requested size: 375.80377pt x 93.95593pt.
File: Figures/Legend.png Graphic file (type png)
<use Figures/Legend.png>
Package pdftex.def Info: Figures/Legend.png  used on input line 485.
(pdftex.def)             Requested size: 86.00146pt x 26.59023pt.
<Figures/TEVel_St0p27_T03p03_C05p00_p00mm_pActual11_pRaw07.png, id=26, 433.62pt
 x 289.08pt>
File: Figures/TEVel_St0p27_T03p03_C05p00_p00mm_pActual11_pRaw07.png Graphic fil
e (type png)
<use Figures/TEVel_St0p27_T03p03_C05p00_p00mm_pActual11_pRaw07.png>
Package pdftex.def Info: Figures/TEVel_St0p27_T03p03_C05p00_p00mm_pActual11_pRa
w07.png  used on input line 536.
(pdftex.def)             Requested size: 126.47249pt x 84.31184pt.
<Figures/TEVel_St0p27_T03p03_C05p00_p00mm_pActual14_pRaw10.png, id=27, 433.62pt
 x 289.08pt>
File: Figures/TEVel_St0p27_T03p03_C05p00_p00mm_pActual14_pRaw10.png Graphic fil
e (type png)
<use Figures/TEVel_St0p27_T03p03_C05p00_p00mm_pActual14_pRaw10.png>
Package pdftex.def Info: Figures/TEVel_St0p27_T03p03_C05p00_p00mm_pActual14_pRa
w10.png  used on input line 542.
(pdftex.def)             Requested size: 126.47249pt x 84.31184pt.
<Figures/TEVel_St0p27_T03p03_C05p00_p00mm_pActual17_pRaw13.png, id=28, 433.62pt
 x 289.08pt>
File: Figures/TEVel_St0p27_T03p03_C05p00_p00mm_pActual17_pRaw13.png Graphic fil
e (type png)
<use Figures/TEVel_St0p27_T03p03_C05p00_p00mm_pActual17_pRaw13.png>
Package pdftex.def Info: Figures/TEVel_St0p27_T03p03_C05p00_p00mm_pActual17_pRa
w13.png  used on input line 548.
(pdftex.def)             Requested size: 126.47249pt x 84.31184pt.
<Figures/TEVel_St0p27_T03p03_C05p00_p00mm_pActual20_pRaw16.png, id=29, 433.62pt
 x 289.08pt>
File: Figures/TEVel_St0p27_T03p03_C05p00_p00mm_pActual20_pRaw16.png Graphic fil
e (type png)
<use Figures/TEVel_St0p27_T03p03_C05p00_p00mm_pActual20_pRaw16.png>
Package pdftex.def Info: Figures/TEVel_St0p27_T03p03_C05p00_p00mm_pActual20_pRa
w16.png  used on input line 567.
(pdftex.def)             Requested size: 126.47249pt x 84.31184pt.
<Figures/TEVel_St0p27_T03p03_C05p00_p00mm_pActual22_pRaw18.png, id=30, 433.62pt
 x 289.08pt>
File: Figures/TEVel_St0p27_T03p03_C05p00_p00mm_pActual22_pRaw18.png Graphic fil
e (type png)
<use Figures/TEVel_St0p27_T03p03_C05p00_p00mm_pActual22_pRaw18.png>
Package pdftex.def Info: Figures/TEVel_St0p27_T03p03_C05p00_p00mm_pActual22_pRa
w18.png  used on input line 573.
(pdftex.def)             Requested size: 126.47249pt x 84.31184pt.
<Figures/TEVel_St0p27_T03p03_C05p00_p00mm_pActual26_pRaw22.png, id=31, 433.62pt
 x 289.08pt>
File: Figures/TEVel_St0p27_T03p03_C05p00_p00mm_pActual26_pRaw22.png Graphic fil
e (type png)
<use Figures/TEVel_St0p27_T03p03_C05p00_p00mm_pActual26_pRaw22.png>
Package pdftex.def Info: Figures/TEVel_St0p27_T03p03_C05p00_p00mm_pActual26_pRa
w22.png  used on input line 579.
(pdftex.def)             Requested size: 126.47249pt x 84.31184pt.
<Figures/TEVel_St0p27_T03p64_C00p00_p00mm_Velocity.png, id=32, 433.62pt x 108.4
05pt>
File: Figures/TEVel_St0p27_T03p64_C00p00_p00mm_Velocity.png Graphic file (type 
png)
<use Figures/TEVel_St0p27_T03p64_C00p00_p00mm_Velocity.png>
Package pdftex.def Info: Figures/TEVel_St0p27_T03p64_C00p00_p00mm_Velocity.png 
 used on input line 632.
(pdftex.def)             Requested size: 375.80377pt x 93.95593pt.
File: Figures/Legend.png Graphic file (type png)
<use Figures/Legend.png>
Package pdftex.def Info: Figures/Legend.png  used on input line 639.
(pdftex.def)             Requested size: 86.00146pt x 26.59023pt.
<Figures/TEVel_St0p27_T03p64_C00p00_p00mm_pActual11_pRaw05.png, id=33, 433.62pt
 x 289.08pt>
File: Figures/TEVel_St0p27_T03p64_C00p00_p00mm_pActual11_pRaw05.png Graphic fil
e (type png)
<use Figures/TEVel_St0p27_T03p64_C00p00_p00mm_pActual11_pRaw05.png>
Package pdftex.def Info: Figures/TEVel_St0p27_T03p64_C00p00_p00mm_pActual11_pRa
w05.png  used on input line 689.
(pdftex.def)             Requested size: 126.47249pt x 84.31184pt.
<Figures/TEVel_St0p27_T03p64_C00p00_p00mm_pActual14_pRaw08.png, id=34, 433.62pt
 x 289.08pt>
File: Figures/TEVel_St0p27_T03p64_C00p00_p00mm_pActual14_pRaw08.png Graphic fil
e (type png)
<use Figures/TEVel_St0p27_T03p64_C00p00_p00mm_pActual14_pRaw08.png>
Package pdftex.def Info: Figures/TEVel_St0p27_T03p64_C00p00_p00mm_pActual14_pRa
w08.png  used on input line 695.
(pdftex.def)             Requested size: 126.47249pt x 84.31184pt.
<Figures/TEVel_St0p27_T03p64_C00p00_p00mm_pActual17_pRaw11.png, id=35, 433.62pt
 x 289.08pt>
File: Figures/TEVel_St0p27_T03p64_C00p00_p00mm_pActual17_pRaw11.png Graphic fil
e (type png)
<use Figures/TEVel_St0p27_T03p64_C00p00_p00mm_pActual17_pRaw11.png>
Package pdftex.def Info: Figures/TEVel_St0p27_T03p64_C00p00_p00mm_pActual17_pRa
w11.png  used on input line 701.
(pdftex.def)             Requested size: 126.47249pt x 84.31184pt.
<Figures/TEVel_St0p27_T03p64_C00p00_p00mm_pActual20_pRaw14.png, id=36, 433.62pt
 x 289.08pt>
File: Figures/TEVel_St0p27_T03p64_C00p00_p00mm_pActual20_pRaw14.png Graphic fil
e (type png)
<use Figures/TEVel_St0p27_T03p64_C00p00_p00mm_pActual20_pRaw14.png>
Package pdftex.def Info: Figures/TEVel_St0p27_T03p64_C00p00_p00mm_pActual20_pRa
w14.png  used on input line 720.
(pdftex.def)             Requested size: 126.47249pt x 84.31184pt.
<Figures/TEVel_St0p27_T03p64_C00p00_p00mm_pActual22_pRaw16.png, id=37, 433.62pt
 x 289.08pt>
File: Figures/TEVel_St0p27_T03p64_C00p00_p00mm_pActual22_pRaw16.png Graphic fil
e (type png)
<use Figures/TEVel_St0p27_T03p64_C00p00_p00mm_pActual22_pRaw16.png>
Package pdftex.def Info: Figures/TEVel_St0p27_T03p64_C00p00_p00mm_pActual22_pRa
w16.png  used on input line 726.
(pdftex.def)             Requested size: 126.47249pt x 84.31184pt.
<Figures/TEVel_St0p27_T03p64_C00p00_p00mm_pActual26_pRaw20.png, id=38, 433.62pt
 x 289.08pt>
File: Figures/TEVel_St0p27_T03p64_C00p00_p00mm_pActual26_pRaw20.png Graphic fil
e (type png)
<use Figures/TEVel_St0p27_T03p64_C00p00_p00mm_pActual26_pRaw20.png>
Package pdftex.def Info: Figures/TEVel_St0p27_T03p64_C00p00_p00mm_pActual26_pRa
w20.png  used on input line 732.
(pdftex.def)             Requested size: 126.47249pt x 84.31184pt.
<Figures/TEVel_St0p37_T00p00_C15p00_p00mm_Velocity.png, id=39, 433.62pt x 108.4
05pt>
File: Figures/TEVel_St0p37_T00p00_C15p00_p00mm_Velocity.png Graphic file (type 
png)
<use Figures/TEVel_St0p37_T00p00_C15p00_p00mm_Velocity.png>
Package pdftex.def Info: Figures/TEVel_St0p37_T00p00_C15p00_p00mm_Velocity.png 
 used on input line 787.
(pdftex.def)             Requested size: 375.80377pt x 93.95593pt.
File: Figures/Legend.png Graphic file (type png)
<use Figures/Legend.png>
Package pdftex.def Info: Figures/Legend.png  used on input line 794.
(pdftex.def)             Requested size: 86.00146pt x 26.59023pt.
<Figures/TEVel_St0p37_T00p00_C15p00_p00mm_pActual11_pRaw10.png, id=40, 433.62pt
 x 289.08pt>
File: Figures/TEVel_St0p37_T00p00_C15p00_p00mm_pActual11_pRaw10.png Graphic fil
e (type png)
<use Figures/TEVel_St0p37_T00p00_C15p00_p00mm_pActual11_pRaw10.png>
Package pdftex.def Info: Figures/TEVel_St0p37_T00p00_C15p00_p00mm_pActual11_pRa
w10.png  used on input line 845.
(pdftex.def)             Requested size: 126.47249pt x 84.31184pt.
<Figures/TEVel_St0p37_T00p00_C15p00_p00mm_pActual14_pRaw13.png, id=41, 433.62pt
 x 289.08pt>
File: Figures/TEVel_St0p37_T00p00_C15p00_p00mm_pActual14_pRaw13.png Graphic fil
e (type png)
<use Figures/TEVel_St0p37_T00p00_C15p00_p00mm_pActual14_pRaw13.png>
Package pdftex.def Info: Figures/TEVel_St0p37_T00p00_C15p00_p00mm_pActual14_pRa
w13.png  used on input line 851.
(pdftex.def)             Requested size: 126.47249pt x 84.31184pt.
<Figures/TEVel_St0p37_T00p00_C15p00_p00mm_pActual17_pRaw16.png, id=42, 433.62pt
 x 289.08pt>
File: Figures/TEVel_St0p37_T00p00_C15p00_p00mm_pActual17_pRaw16.png Graphic fil
e (type png)
<use Figures/TEVel_St0p37_T00p00_C15p00_p00mm_pActual17_pRaw16.png>
Package pdftex.def Info: Figures/TEVel_St0p37_T00p00_C15p00_p00mm_pActual17_pRa
w16.png  used on input line 857.
(pdftex.def)             Requested size: 126.47249pt x 84.31184pt.
<Figures/TEVel_St0p37_T00p00_C15p00_p00mm_pActual20_pRaw19.png, id=43, 433.62pt
 x 289.08pt>
File: Figures/TEVel_St0p37_T00p00_C15p00_p00mm_pActual20_pRaw19.png Graphic fil
e (type png)
<use Figures/TEVel_St0p37_T00p00_C15p00_p00mm_pActual20_pRaw19.png>
Package pdftex.def Info: Figures/TEVel_St0p37_T00p00_C15p00_p00mm_pActual20_pRa
w19.png  used on input line 876.
(pdftex.def)             Requested size: 126.47249pt x 84.31184pt.
<Figures/TEVel_St0p37_T00p00_C15p00_p00mm_pActual22_pRaw21.png, id=44, 433.62pt
 x 289.08pt>
File: Figures/TEVel_St0p37_T00p00_C15p00_p00mm_pActual22_pRaw21.png Graphic fil
e (type png)
<use Figures/TEVel_St0p37_T00p00_C15p00_p00mm_pActual22_pRaw21.png>
Package pdftex.def Info: Figures/TEVel_St0p37_T00p00_C15p00_p00mm_pActual22_pRa
w21.png  used on input line 882.
(pdftex.def)             Requested size: 126.47249pt x 84.31184pt.
<Figures/TEVel_St0p37_T00p00_C15p00_p00mm_pActual26_pRaw25.png, id=45, 433.62pt
 x 289.08pt>
File: Figures/TEVel_St0p37_T00p00_C15p00_p00mm_pActual26_pRaw25.png Graphic fil
e (type png)
<use Figures/TEVel_St0p37_T00p00_C15p00_p00mm_pActual26_pRaw25.png>
Package pdftex.def Info: Figures/TEVel_St0p37_T00p00_C15p00_p00mm_pActual26_pRa
w25.png  used on input line 888.
(pdftex.def)             Requested size: 126.47249pt x 84.31184pt.
<Figures/TEVel_St0p37_T01p99_C10p00_p00mm_Velocity.png, id=46, 433.62pt x 108.4
05pt>
File: Figures/TEVel_St0p37_T01p99_C10p00_p00mm_Velocity.png Graphic file (type 
png)
<use Figures/TEVel_St0p37_T01p99_C10p00_p00mm_Velocity.png>
Package pdftex.def Info: Figures/TEVel_St0p37_T01p99_C10p00_p00mm_Velocity.png 
 used on input line 948.
(pdftex.def)             Requested size: 375.80377pt x 93.95593pt.
File: Figures/Legend.png Graphic file (type png)
<use Figures/Legend.png>
Package pdftex.def Info: Figures/Legend.png  used on input line 955.
(pdftex.def)             Requested size: 86.00146pt x 26.59023pt.
<Figures/TEVel_St0p37_T01p99_C10p00_p00mm_pActual11_pRaw08.png, id=47, 433.62pt
 x 289.08pt>
File: Figures/TEVel_St0p37_T01p99_C10p00_p00mm_pActual11_pRaw08.png Graphic fil
e (type png)
<use Figures/TEVel_St0p37_T01p99_C10p00_p00mm_pActual11_pRaw08.png>
Package pdftex.def Info: Figures/TEVel_St0p37_T01p99_C10p00_p00mm_pActual11_pRa
w08.png  used on input line 1006.
(pdftex.def)             Requested size: 126.47249pt x 84.31184pt.
<Figures/TEVel_St0p37_T01p99_C10p00_p00mm_pActual14_pRaw11.png, id=48, 433.62pt
 x 289.08pt>
File: Figures/TEVel_St0p37_T01p99_C10p00_p00mm_pActual14_pRaw11.png Graphic fil
e (type png)
<use Figures/TEVel_St0p37_T01p99_C10p00_p00mm_pActual14_pRaw11.png>
Package pdftex.def Info: Figures/TEVel_St0p37_T01p99_C10p00_p00mm_pActual14_pRa
w11.png  used on input line 1012.
(pdftex.def)             Requested size: 126.47249pt x 84.31184pt.
<Figures/TEVel_St0p37_T01p99_C10p00_p00mm_pActual17_pRaw14.png, id=49, 433.62pt
 x 289.08pt>
File: Figures/TEVel_St0p37_T01p99_C10p00_p00mm_pActual17_pRaw14.png Graphic fil
e (type png)
<use Figures/TEVel_St0p37_T01p99_C10p00_p00mm_pActual17_pRaw14.png>
Package pdftex.def Info: Figures/TEVel_St0p37_T01p99_C10p00_p00mm_pActual17_pRa
w14.png  used on input line 1018.
(pdftex.def)             Requested size: 126.47249pt x 84.31184pt.
<Figures/TEVel_St0p37_T01p99_C10p00_p00mm_pActual20_pRaw17.png, id=50, 433.62pt
 x 289.08pt>
File: Figures/TEVel_St0p37_T01p99_C10p00_p00mm_pActual20_pRaw17.png Graphic fil
e (type png)
<use Figures/TEVel_St0p37_T01p99_C10p00_p00mm_pActual20_pRaw17.png>
Package pdftex.def Info: Figures/TEVel_St0p37_T01p99_C10p00_p00mm_pActual20_pRa
w17.png  used on input line 1037.
(pdftex.def)             Requested size: 126.47249pt x 84.31184pt.
<Figures/TEVel_St0p37_T01p99_C10p00_p00mm_pActual22_pRaw19.png, id=51, 433.62pt
 x 289.08pt>
File: Figures/TEVel_St0p37_T01p99_C10p00_p00mm_pActual22_pRaw19.png Graphic fil
e (type png)
<use Figures/TEVel_St0p37_T01p99_C10p00_p00mm_pActual22_pRaw19.png>
Package pdftex.def Info: Figures/TEVel_St0p37_T01p99_C10p00_p00mm_pActual22_pRa
w19.png  used on input line 1043.
(pdftex.def)             Requested size: 126.47249pt x 84.31184pt.
<Figures/TEVel_St0p37_T01p99_C10p00_p00mm_pActual26_pRaw23.png, id=52, 433.62pt
 x 289.08pt>
File: Figures/TEVel_St0p37_T01p99_C10p00_p00mm_pActual26_pRaw23.png Graphic fil
e (type png)
<use Figures/TEVel_St0p37_T01p99_C10p00_p00mm_pActual26_pRaw23.png>
Package pdftex.def Info: Figures/TEVel_St0p37_T01p99_C10p00_p00mm_pActual26_pRa
w23.png  used on input line 1049.
(pdftex.def)             Requested size: 126.47249pt x 84.31184pt.
<Figures/TEVel_St0p37_T03p03_C05p00_p00mm_Velocity.png, id=53, 433.62pt x 108.4
05pt>
File: Figures/TEVel_St0p37_T03p03_C05p00_p00mm_Velocity.png Graphic file (type 
png)
<use Figures/TEVel_St0p37_T03p03_C05p00_p00mm_Velocity.png>
Package pdftex.def Info: Figures/TEVel_St0p37_T03p03_C05p00_p00mm_Velocity.png 
 used on input line 1109.
(pdftex.def)             Requested size: 375.80377pt x 93.95593pt.
File: Figures/Legend.png Graphic file (type png)
<use Figures/Legend.png>
Package pdftex.def Info: Figures/Legend.png  used on input line 1116.
(pdftex.def)             Requested size: 86.00146pt x 26.59023pt.
<Figures/TEVel_St0p37_T03p03_C05p00_p00mm_pActual11_pRaw07.png, id=54, 433.62pt
 x 289.08pt>
File: Figures/TEVel_St0p37_T03p03_C05p00_p00mm_pActual11_pRaw07.png Graphic fil
e (type png)
<use Figures/TEVel_St0p37_T03p03_C05p00_p00mm_pActual11_pRaw07.png>
Package pdftex.def Info: Figures/TEVel_St0p37_T03p03_C05p00_p00mm_pActual11_pRa
w07.png  used on input line 1167.
(pdftex.def)             Requested size: 126.47249pt x 84.31184pt.
<Figures/TEVel_St0p37_T03p03_C05p00_p00mm_pActual14_pRaw10.png, id=55, 433.62pt
 x 289.08pt>
File: Figures/TEVel_St0p37_T03p03_C05p00_p00mm_pActual14_pRaw10.png Graphic fil
e (type png)
<use Figures/TEVel_St0p37_T03p03_C05p00_p00mm_pActual14_pRaw10.png>
Package pdftex.def Info: Figures/TEVel_St0p37_T03p03_C05p00_p00mm_pActual14_pRa
w10.png  used on input line 1173.
(pdftex.def)             Requested size: 126.47249pt x 84.31184pt.
<Figures/TEVel_St0p37_T03p03_C05p00_p00mm_pActual17_pRaw13.png, id=56, 433.62pt
 x 289.08pt>
File: Figures/TEVel_St0p37_T03p03_C05p00_p00mm_pActual17_pRaw13.png Graphic fil
e (type png)
<use Figures/TEVel_St0p37_T03p03_C05p00_p00mm_pActual17_pRaw13.png>
Package pdftex.def Info: Figures/TEVel_St0p37_T03p03_C05p00_p00mm_pActual17_pRa
w13.png  used on input line 1179.
(pdftex.def)             Requested size: 126.47249pt x 84.31184pt.
<Figures/TEVel_St0p37_T03p03_C05p00_p00mm_pActual20_pRaw16.png, id=57, 433.62pt
 x 289.08pt>
File: Figures/TEVel_St0p37_T03p03_C05p00_p00mm_pActual20_pRaw16.png Graphic fil
e (type png)
<use Figures/TEVel_St0p37_T03p03_C05p00_p00mm_pActual20_pRaw16.png>
Package pdftex.def Info: Figures/TEVel_St0p37_T03p03_C05p00_p00mm_pActual20_pRa
w16.png  used on input line 1198.
(pdftex.def)             Requested size: 126.47249pt x 84.31184pt.
<Figures/TEVel_St0p37_T03p03_C05p00_p00mm_pActual22_pRaw18.png, id=58, 433.62pt
 x 289.08pt>
File: Figures/TEVel_St0p37_T03p03_C05p00_p00mm_pActual22_pRaw18.png Graphic fil
e (type png)
<use Figures/TEVel_St0p37_T03p03_C05p00_p00mm_pActual22_pRaw18.png>
Package pdftex.def Info: Figures/TEVel_St0p37_T03p03_C05p00_p00mm_pActual22_pRa
w18.png  used on input line 1204.
(pdftex.def)             Requested size: 126.47249pt x 84.31184pt.
<Figures/TEVel_St0p37_T03p03_C05p00_p00mm_pActual26_pRaw22.png, id=59, 433.62pt
 x 289.08pt>
File: Figures/TEVel_St0p37_T03p03_C05p00_p00mm_pActual26_pRaw22.png Graphic fil
e (type png)
<use Figures/TEVel_St0p37_T03p03_C05p00_p00mm_pActual26_pRaw22.png>
Package pdftex.def Info: Figures/TEVel_St0p37_T03p03_C05p00_p00mm_pActual26_pRa
w22.png  used on input line 1210.
(pdftex.def)             Requested size: 126.47249pt x 84.31184pt.
<Figures/TEVel_St0p37_T03p64_C00p00_p00mm_Velocity.png, id=60, 433.62pt x 108.4
05pt>
File: Figures/TEVel_St0p37_T03p64_C00p00_p00mm_Velocity.png Graphic file (type 
png)
<use Figures/TEVel_St0p37_T03p64_C00p00_p00mm_Velocity.png>
Package pdftex.def Info: Figures/TEVel_St0p37_T03p64_C00p00_p00mm_Velocity.png 
 used on input line 1263.
(pdftex.def)             Requested size: 375.80377pt x 93.95593pt.
File: Figures/Legend.png Graphic file (type png)
<use Figures/Legend.png>
Package pdftex.def Info: Figures/Legend.png  used on input line 1270.
(pdftex.def)             Requested size: 86.00146pt x 26.59023pt.
<Figures/TEVel_St0p37_T03p64_C00p00_p00mm_pActual11_pRaw05.png, id=61, 433.62pt
 x 289.08pt>
File: Figures/TEVel_St0p37_T03p64_C00p00_p00mm_pActual11_pRaw05.png Graphic fil
e (type png)
<use Figures/TEVel_St0p37_T03p64_C00p00_p00mm_pActual11_pRaw05.png>
Package pdftex.def Info: Figures/TEVel_St0p37_T03p64_C00p00_p00mm_pActual11_pRa
w05.png  used on input line 1320.
(pdftex.def)             Requested size: 126.47249pt x 84.31184pt.
<Figures/TEVel_St0p37_T03p64_C00p00_p00mm_pActual14_pRaw08.png, id=62, 433.62pt
 x 289.08pt>
File: Figures/TEVel_St0p37_T03p64_C00p00_p00mm_pActual14_pRaw08.png Graphic fil
e (type png)
<use Figures/TEVel_St0p37_T03p64_C00p00_p00mm_pActual14_pRaw08.png>
Package pdftex.def Info: Figures/TEVel_St0p37_T03p64_C00p00_p00mm_pActual14_pRa
w08.png  used on input line 1326.
(pdftex.def)             Requested size: 126.47249pt x 84.31184pt.
<Figures/TEVel_St0p37_T03p64_C00p00_p00mm_pActual17_pRaw11.png, id=63, 433.62pt
 x 289.08pt>
File: Figures/TEVel_St0p37_T03p64_C00p00_p00mm_pActual17_pRaw11.png Graphic fil
e (type png)
<use Figures/TEVel_St0p37_T03p64_C00p00_p00mm_pActual17_pRaw11.png>
Package pdftex.def Info: Figures/TEVel_St0p37_T03p64_C00p00_p00mm_pActual17_pRa
w11.png  used on input line 1332.
(pdftex.def)             Requested size: 126.47249pt x 84.31184pt.
<Figures/TEVel_St0p37_T03p64_C00p00_p00mm_pActual20_pRaw14.png, id=64, 433.62pt
 x 289.08pt>
File: Figures/TEVel_St0p37_T03p64_C00p00_p00mm_pActual20_pRaw14.png Graphic fil
e (type png)
<use Figures/TEVel_St0p37_T03p64_C00p00_p00mm_pActual20_pRaw14.png>
Package pdftex.def Info: Figures/TEVel_St0p37_T03p64_C00p00_p00mm_pActual20_pRa
w14.png  used on input line 1351.
(pdftex.def)             Requested size: 126.47249pt x 84.31184pt.
<Figures/TEVel_St0p37_T03p64_C00p00_p00mm_pActual22_pRaw16.png, id=65, 433.62pt
 x 289.08pt>
File: Figures/TEVel_St0p37_T03p64_C00p00_p00mm_pActual22_pRaw16.png Graphic fil
e (type png)
<use Figures/TEVel_St0p37_T03p64_C00p00_p00mm_pActual22_pRaw16.png>
Package pdftex.def Info: Figures/TEVel_St0p37_T03p64_C00p00_p00mm_pActual22_pRa
w16.png  used on input line 1357.
(pdftex.def)             Requested size: 126.47249pt x 84.31184pt.
<Figures/TEVel_St0p37_T03p64_C00p00_p00mm_pActual26_pRaw20.png, id=66, 433.62pt
 x 289.08pt>
File: Figures/TEVel_St0p37_T03p64_C00p00_p00mm_pActual26_pRaw20.png Graphic fil
e (type png)
<use Figures/TEVel_St0p37_T03p64_C00p00_p00mm_pActual26_pRaw20.png>
Package pdftex.def Info: Figures/TEVel_St0p37_T03p64_C00p00_p00mm_pActual26_pRa
w20.png  used on input line 1363.
(pdftex.def)             Requested size: 126.47249pt x 84.31184pt.
<Figures/WakeMom_St0p27_T00p00_C15p00_p00mm_uTA_NonDimensional.png, id=67, 433.
62pt x 289.08pt>
File: Figures/WakeMom_St0p27_T00p00_C15p00_p00mm_uTA_NonDimensional.png Graphic
 file (type png)
<use Figures/WakeMom_St0p27_T00p00_C15p00_p00mm_uTA_NonDimensional.png>
Package pdftex.def Info: Figures/WakeMom_St0p27_T00p00_C15p00_p00mm_uTA_NonDime
nsional.png  used on input line 1434.
(pdftex.def)             Requested size: 180.67499pt x 120.45117pt.
<Figures/WakeMom_St0p37_T00p00_C15p00_p00mm_uTA_NonDimensional.png, id=68, 433.
62pt x 289.08pt>
File: Figures/WakeMom_St0p37_T00p00_C15p00_p00mm_uTA_NonDimensional.png Graphic
 file (type png)
<use Figures/WakeMom_St0p37_T00p00_C15p00_p00mm_uTA_NonDimensional.png>
Package pdftex.def Info: Figures/WakeMom_St0p37_T00p00_C15p00_p00mm_uTA_NonDime
nsional.png  used on input line 1443.
(pdftex.def)             Requested size: 180.67499pt x 120.45117pt.
<Figures/WakeMom_St0p27_T01p99_C10p00_p00mm_uTA_NonDimensional.png, id=69, 433.
62pt x 289.08pt>
File: Figures/WakeMom_St0p27_T01p99_C10p00_p00mm_uTA_NonDimensional.png Graphic
 file (type png)
<use Figures/WakeMom_St0p27_T01p99_C10p00_p00mm_uTA_NonDimensional.png>
Package pdftex.def Info: Figures/WakeMom_St0p27_T01p99_C10p00_p00mm_uTA_NonDime
nsional.png  used on input line 1462.
(pdftex.def)             Requested size: 180.67499pt x 120.45117pt.
<Figures/WakeMom_St0p37_T01p99_C10p00_p00mm_uTA_NonDimensional.png, id=70, 433.
62pt x 289.08pt>
File: Figures/WakeMom_St0p37_T01p99_C10p00_p00mm_uTA_NonDimensional.png Graphic
 file (type png)
<use Figures/WakeMom_St0p37_T01p99_C10p00_p00mm_uTA_NonDimensional.png>
Package pdftex.def Info: Figures/WakeMom_St0p37_T01p99_C10p00_p00mm_uTA_NonDime
nsional.png  used on input line 1471.
(pdftex.def)             Requested size: 180.67499pt x 120.45117pt.
<Figures/WakeMom_St0p27_T03p03_C05p00_p00mm_uTA_NonDimensional.png, id=71, 433.
62pt x 289.08pt>
File: Figures/WakeMom_St0p27_T03p03_C05p00_p00mm_uTA_NonDimensional.png Graphic
 file (type png)
<use Figures/WakeMom_St0p27_T03p03_C05p00_p00mm_uTA_NonDimensional.png>
Package pdftex.def Info: Figures/WakeMom_St0p27_T03p03_C05p00_p00mm_uTA_NonDime
nsional.png  used on input line 1491.
(pdftex.def)             Requested size: 180.67499pt x 120.45117pt.
<Figures/WakeMom_St0p37_T03p03_C05p00_p00mm_uTA_NonDimensional.png, id=72, 433.
62pt x 289.08pt>
File: Figures/WakeMom_St0p37_T03p03_C05p00_p00mm_uTA_NonDimensional.png Graphic
 file (type png)
<use Figures/WakeMom_St0p37_T03p03_C05p00_p00mm_uTA_NonDimensional.png>
Package pdftex.def Info: Figures/WakeMom_St0p37_T03p03_C05p00_p00mm_uTA_NonDime
nsional.png  used on input line 1500.
(pdftex.def)             Requested size: 180.67499pt x 120.45117pt.
<Figures/WakeMom_St0p27_T03p64_C00p00_p00mm_uTA_NonDimensional.png, id=73, 433.
62pt x 289.08pt>
File: Figures/WakeMom_St0p27_T03p64_C00p00_p00mm_uTA_NonDimensional.png Graphic
 file (type png)
<use Figures/WakeMom_St0p27_T03p64_C00p00_p00mm_uTA_NonDimensional.png>
Package pdftex.def Info: Figures/WakeMom_St0p27_T03p64_C00p00_p00mm_uTA_NonDime
nsional.png  used on input line 1519.
(pdftex.def)             Requested size: 180.67499pt x 120.45117pt.
<Figures/WakeMom_St0p37_T03p64_C00p00_p00mm_uTA_NonDimensional.png, id=74, 433.
62pt x 289.08pt>
File: Figures/WakeMom_St0p37_T03p64_C00p00_p00mm_uTA_NonDimensional.png Graphic
 file (type png)
<use Figures/WakeMom_St0p37_T03p64_C00p00_p00mm_uTA_NonDimensional.png>
Package pdftex.def Info: Figures/WakeMom_St0p37_T03p64_C00p00_p00mm_uTA_NonDime
nsional.png  used on input line 1528.
(pdftex.def)             Requested size: 180.67499pt x 120.45117pt.


AED: lastpage setting LastPage
[1{C:/Users/sabrooks/AppData/Local/MiKTeX/2.9/pdftex/config/pdftex.map}

 <./Definitions/logo-orcid-eps-converted-to.pdf> <./Figures/TEVel_St0p27_T00p00
_C15p00_p00mm_Velocity.png (PNG copy)> <./Figures/Legend.png> <./Figures/TEVel_
St0p27_T00p00_C15p00_p00mm_pActual11_pRaw10.png (PNG copy)> <./Figures/TEVel_St
0p27_T00p00_C15p00_p00mm_pActual14_pRaw13.png (PNG copy)> <./Figures/TEVel_St0p
27_T00p00_C15p00_p00mm_pActual17_pRaw16.png (PNG copy)> <./Figures/TEVel_St0p27
_T00p00_C15p00_p00mm_pActual20_pRaw19.png (PNG copy)> <./Figures/TEVel_St0p27_T
00p00_C15p00_p00mm_pActual22_pRaw21.png (PNG copy)> <./Figures/TEVel_St0p27_T00
p00_C15p00_p00mm_pActual26_pRaw25.png (PNG copy)>] [2 <./Figures/TEVel_St0p27_T
01p99_C10p00_p00mm_Velocity.png (PNG copy)> <./Figures/TEVel_St0p27_T01p99_C10p
00_p00mm_pActual11_pRaw08.png (PNG copy)> <./Figures/TEVel_St0p27_T01p99_C10p00
_p00mm_pActual14_pRaw11.png (PNG copy)> <./Figures/TEVel_St0p27_T01p99_C10p00_p
00mm_pActual17_pRaw14.png (PNG copy)> <./Figures/TEVel_St0p27_T01p99_C10p00_p00
mm_pActual20_pRaw17.png (PNG copy)> <./Figures/TEVel_St0p27_T01p99_C10p00_p00mm
_pActual22_pRaw19.png (PNG copy)> <./Figures/TEVel_St0p27_T01p99_C10p00_p00mm_p
Actual26_pRaw23.png (PNG copy)>] [3 <./Figures/TEVel_St0p27_T03p03_C05p00_p00mm
_Velocity.png (PNG copy)> <./Figures/TEVel_St0p27_T03p03_C05p00_p00mm_pActual11
_pRaw07.png (PNG copy)> <./Figures/TEVel_St0p27_T03p03_C05p00_p00mm_pActual14_p
Raw10.png (PNG copy)> <./Figures/TEVel_St0p27_T03p03_C05p00_p00mm_pActual17_pRa
w13.png (PNG copy)> <./Figures/TEVel_St0p27_T03p03_C05p00_p00mm_pActual20_pRaw1
6.png (PNG copy)> <./Figures/TEVel_St0p27_T03p03_C05p00_p00mm_pActual22_pRaw18.
png (PNG copy)> <./Figures/TEVel_St0p27_T03p03_C05p00_p00mm_pActual26_pRaw22.pn
g (PNG copy)>] [4 <./Figures/TEVel_St0p27_T03p64_C00p00_p00mm_Velocity.png (PNG
 copy)> <./Figures/TEVel_St0p27_T03p64_C00p00_p00mm_pActual11_pRaw05.png (PNG c
opy)> <./Figures/TEVel_St0p27_T03p64_C00p00_p00mm_pActual14_pRaw08.png (PNG cop
y)> <./Figures/TEVel_St0p27_T03p64_C00p00_p00mm_pActual17_pRaw11.png (PNG copy)
> <./Figures/TEVel_St0p27_T03p64_C00p00_p00mm_pActual20_pRaw14.png (PNG copy)> 
<./Figures/TEVel_St0p27_T03p64_C00p00_p00mm_pActual22_pRaw16.png (PNG copy)> <.
/Figures/TEVel_St0p27_T03p64_C00p00_p00mm_pActual26_pRaw20.png (PNG copy)>] [5 
<./Figures/TEVel_St0p37_T00p00_C15p00_p00mm_Velocity.png (PNG copy)> <./Figures
/TEVel_St0p37_T00p00_C15p00_p00mm_pActual11_pRaw10.png (PNG copy)> <./Figures/T
EVel_St0p37_T00p00_C15p00_p00mm_pActual14_pRaw13.png (PNG copy)> <./Figures/TEV
el_St0p37_T00p00_C15p00_p00mm_pActual17_pRaw16.png (PNG copy)> <./Figures/TEVel
_St0p37_T00p00_C15p00_p00mm_pActual20_pRaw19.png (PNG copy)> <./Figures/TEVel_S
t0p37_T00p00_C15p00_p00mm_pActual22_pRaw21.png (PNG copy)> <./Figures/TEVel_St0
p37_T00p00_C15p00_p00mm_pActual26_pRaw25.png (PNG copy)>] [6 <./Figures/TEVel_S
t0p37_T01p99_C10p00_p00mm_Velocity.png (PNG copy)> <./Figures/TEVel_St0p37_T01p
99_C10p00_p00mm_pActual11_pRaw08.png (PNG copy)> <./Figures/TEVel_St0p37_T01p99
_C10p00_p00mm_pActual14_pRaw11.png (PNG copy)> <./Figures/TEVel_St0p37_T01p99_C
10p00_p00mm_pActual17_pRaw14.png (PNG copy)> <./Figures/TEVel_St0p37_T01p99_C10
p00_p00mm_pActual20_pRaw17.png (PNG copy)> <./Figures/TEVel_St0p37_T01p99_C10p0
0_p00mm_pActual22_pRaw19.png (PNG copy)> <./Figures/TEVel_St0p37_T01p99_C10p00_
p00mm_pActual26_pRaw23.png (PNG copy)>] [7 <./Figures/TEVel_St0p37_T03p03_C05p0
0_p00mm_Velocity.png (PNG copy)> <./Figures/TEVel_St0p37_T03p03_C05p00_p00mm_pA
ctual11_pRaw07.png (PNG copy)> <./Figures/TEVel_St0p37_T03p03_C05p00_p00mm_pAct
ual14_pRaw10.png (PNG copy)> <./Figures/TEVel_St0p37_T03p03_C05p00_p00mm_pActua
l17_pRaw13.png (PNG copy)> <./Figures/TEVel_St0p37_T03p03_C05p00_p00mm_pActual2
0_pRaw16.png (PNG copy)> <./Figures/TEVel_St0p37_T03p03_C05p00_p00mm_pActual22_
pRaw18.png (PNG copy)> <./Figures/TEVel_St0p37_T03p03_C05p00_p00mm_pActual26_pR
aw22.png (PNG copy)>] [8 <./Figures/TEVel_St0p37_T03p64_C00p00_p00mm_Velocity.p
ng (PNG copy)> <./Figures/TEVel_St0p37_T03p64_C00p00_p00mm_pActual11_pRaw05.png
 (PNG copy)> <./Figures/TEVel_St0p37_T03p64_C00p00_p00mm_pActual14_pRaw08.png (
PNG copy)> <./Figures/TEVel_St0p37_T03p64_C00p00_p00mm_pActual17_pRaw11.png (PN
G copy)> <./Figures/TEVel_St0p37_T03p64_C00p00_p00mm_pActual20_pRaw14.png (PNG 
copy)> <./Figures/TEVel_St0p37_T03p64_C00p00_p00mm_pActual22_pRaw16.png (PNG co
py)> <./Figures/TEVel_St0p37_T03p64_C00p00_p00mm_pActual26_pRaw20.png (PNG copy
)>]
[9 <./Figures/WakeMom_St0p27_T00p00_C15p00_p00mm_uTA_NonDimensional.png (PNG co
py)> <./Figures/WakeMom_St0p37_T00p00_C15p00_p00mm_uTA_NonDimensional.png (PNG 
copy)> <./Figures/WakeMom_St0p27_T01p99_C10p00_p00mm_uTA_NonDimensional.png (PN
G copy)> <./Figures/WakeMom_St0p37_T01p99_C10p00_p00mm_uTA_NonDimensional.png (
PNG copy)> <./Figures/WakeMom_St0p27_T03p03_C05p00_p00mm_uTA_NonDimensional.png
 (PNG copy)> <./Figures/WakeMom_St0p37_T03p03_C05p00_p00mm_uTA_NonDimensional.p
ng (PNG copy)> <./Figures/WakeMom_St0p27_T03p64_C00p00_p00mm_uTA_NonDimensional
.png (PNG copy)> <./Figures/WakeMom_St0p37_T03p64_C00p00_p00mm_uTA_NonDimension
al.png (PNG copy)>]
Package atveryend Info: Empty hook `BeforeClearDocument' on input line 1768.
Package atveryend Info: Empty hook `AfterLastShipout' on input line 1768.
 (Supplemental_Materials.aux)
Package atveryend Info: Executing hook `AtVeryEndDocument' on input line 1768.
Package atveryend Info: Executing hook `AtEndAfterFileList' on input line 1768.

Package rerunfilecheck Info: File `Supplemental_Materials.out' has not changed.

(rerunfilecheck)             Checksum: D41D8CD98F00B204E9800998ECF8427E;0.
 ) 
Here is how much of TeX's memory you used:
 35821 strings out of 492970
 801707 string characters out of 3135845
 1206833 words of memory out of 3000000
 38949 multiletter control sequences out of 15000+200000
 43469 words of font info for 134 fonts, out of 3000000 for 9000
 1141 hyphenation exceptions out of 8191
 62i,12n,96p,2411b,813s stack positions out of 5000i,500n,10000p,200000b,50000s
{C:/Program Files/MiKTeX 2.9/fonts/enc/dvips/base/8r.enc}<C:/Program Files/Mi
KTeX 2.9/fonts/type1/public/amsfonts/cm/cmbsy10.pfb><C:/Program Files/MiKTeX 2.
9/fonts/type1/public/amsfonts/cm/cmr10.pfb><C:/Program Files/MiKTeX 2.9/fonts/t
ype1/public/amsfonts/cm/cmsy10.pfb><C:/Users/sabrooks/AppData/Roaming/MiKTeX/2.
9/fonts/type1/public/mathpazo/fplmr.pfb><C:/Users/sabrooks/AppData/Roaming/MiKT
eX/2.9/fonts/type1/public/mathpazo/fplmri.pfb><C:/Program Files/MiKTeX 2.9/font
s/type1/urw/palatino/uplb8a.pfb><C:/Program Files/MiKTeX 2.9/fonts/type1/urw/pa
latino/uplr8a.pfb><C:/Program Files/MiKTeX 2.9/fonts/type1/urw/palatino/uplri8a
.pfb>
Output written on Supplemental_Materials.pdf (9 pages, 16920380 bytes).
PDF statistics:
 168 PDF objects out of 1000 (max. 8388607)
 19 named destinations out of 1000 (max. 500000)
 31575 words of extra memory for PDF output out of 35830 (max. 10000000)
