# Supplementary material for: Experimental Study of Body-Fin Interaction and Vortex Dynamics Generated by a Two Degree-Of-Freedom Fish Model
Source: Biomimetics (Basel). 2019 Oct 8;4(4):67. doi: 10.3390/biomimetics4040067 (PMC6963735; doi:10.3390/biomimetics4040067)
Supplement: Supplementary file 1 [file biomimetics-04-00067-s001.zip › Brooks_Green_Supplemental_Materials/Supplemental_Materials.tex]

%  LaTeX support: latex@mdpi.com 
%  In case you need support, please attach all files that are necessary for compiling as well as the log file, and specify the details of your LaTeX setup (which operating system and LaTeX version / tools you are using).
%	Windows 10 and compiled in TexStudio using pdfLaTeX

%=================================================================
\documentclass[biomimetics,supfile,submit,moreauthors,pdftex]{Definitions/mdpi} 

% If you would like to post an early version of this manuscript as a preprint, you may use preprint as the journal and change 'submit' to 'accept'. The document class line would be, e.g., \documentclass[preprints,article,accept,moreauthors,pdftex]{mdpi}. This is especially recommended for submission to arXiv, where line numbers should be removed before posting. For preprints.org, the editorial staff will make this change immediately prior to posting.

%--------------------
% Class Options:
%--------------------
%----------
% journal
%----------
% Choose between the following MDPI journals:
% acoustics, actuators, addictions, admsci, aerospace, agriculture, agriengineering, agronomy, algorithms, animals, antibiotics, antibodies, antioxidants, applsci, arts, asc, asi, atmosphere, atoms, axioms, batteries, bdcc, behavsci , beverages, bioengineering, biology, biomedicines, biomimetics, biomolecules, biosensors, brainsci , buildings, cancers, carbon , catalysts, cells, ceramics, challenges, chemengineering, chemistry, chemosensors, children, cleantechnol, climate, clockssleep, cmd, coatings, colloids, computation, computers, condensedmatter, cosmetics, cryptography, crystals, dairy, data, dentistry, designs , diagnostics, diseases, diversity, drones, econometrics, economies, education, electrochem, electronics, energies, entropy, environments, epigenomes, est, fermentation, fibers, fire, fishes, fluids, foods, forecasting, forests, fractalfract, futureinternet, futurephys, galaxies, games, gastrointestdisord, gels, genealogy, genes, geohazards, geosciences, geriatrics, hazardousmatters, healthcare, heritage, highthroughput, horticulturae, humanities, hydrology, ijerph, ijfs, ijgi, ijms, ijns, ijtpp, informatics, information, infrastructures, inorganics, insects, instruments, inventions, iot, j, jcdd, jcm, jcp, jcs, jdb, jfb, jfmk, jimaging, jintelligence, jlpea, jmmp, jmse, jnt, jof, joitmc, jpm, jrfm, jsan, land, languages, laws, life, literature, logistics, lubricants, machines, magnetochemistry, make, marinedrugs, materials, mathematics, mca, medicina, medicines, medsci, membranes, metabolites, metals, microarrays, micromachines, microorganisms, minerals, modelling, molbank, molecules, mps, mti, nanomaterials, ncrna, neuroglia, nitrogen, notspecified, nutrients, ohbm, particles, pathogens, pharmaceuticals, pharmaceutics, pharmacy, philosophies, photonics, physics, plants, plasma, polymers, polysaccharides, preprints , proceedings, processes, proteomes, psych, publications, quantumrep, quaternary, qubs, reactions, recycling, religions, remotesensing, reports, resources, risks, robotics, safety, sci, scipharm, sensors, separations, sexes, signals, sinusitis, smartcities, sna, societies, socsci, soilsystems, sports, standards, stats, surfaces, surgeries, sustainability, symmetry, systems, technologies, test, toxics, toxins, tropicalmed, universe, urbansci, vaccines, vehicles, vetsci, vibration, viruses, vision, water, wem, wevj

%---------
% article
%---------
% The default type of manuscript is "article", but can be replaced by: 
% abstract, addendum, article, benchmark, book, bookreview, briefreport, casereport, changes, comment, commentary, communication, conceptpaper, conferenceproceedings, correction, conferencereport, expressionofconcern, extendedabstract, meetingreport, creative, datadescriptor, discussion, editorial, essay, erratum, hypothesis, interestingimages, letter, meetingreport, newbookreceived, obituary, opinion, projectreport, reply, retraction, review, perspective, protocol, shortnote, supfile, technicalnote, viewpoint
% supfile = supplementary materials

%----------
% submit
%----------
% The class option "submit" will be changed to "accept" by the Editorial Office when the paper is accepted. This will only make changes to the frontpage (e.g., the logo of the journal will get visible), the headings, and the copyright information. Also, line numbering will be removed. Journal info and pagination for accepted papers will also be assigned by the Editorial Office.

%------------------
% moreauthors
%------------------
% If there is only one author the class option oneauthor should be used. Otherwise use the class option moreauthors.

%---------
% pdftex
%---------
% The option pdftex is for use with pdfLaTeX. If eps figures are used, remove the option pdftex and use LaTeX and dvi2pdf.

%=================================================================
\firstpage{1} 
\makeatletter 
\setcounter{page}{\@firstpage} 
\makeatother
\pubvolume{xx}
\issuenum{1}
\articlenumber{5}
\pubyear{2019}
\copyrightyear{2019}
%\externaleditor{Academic Editor: name}
\history{Received: date; Accepted: date; Published: date}
%\updates{yes} % If there is an update available, un-comment this line

%% MDPI internal command: uncomment if new journal that already uses continuous page numbers 
%\continuouspages{yes}

%------------------------------------------------------------------
% The following line should be uncommented if the LaTeX file is uploaded to arXiv.org
%\pdfoutput=1

%=================================================================
% Add packages and commands here. The following packages are loaded in our class file: fontenc, calc, indentfirst, fancyhdr, graphicx, lastpage, ifthen, lineno, float, amsmath, setspace, enumitem, mathpazo, booktabs, titlesec, etoolbox, amsthm, hyphenat, natbib, hyperref, footmisc, geometry, caption, url, mdframed, tabto, soul, multirow, microtype, tikz

\usepackage{xcolor}
\usepackage{pgfplots}
\usepackage[normalem]{ulem}
\usetikzlibrary{positioning}

\newcommand{\cv}  [1]{\noindent\textcolor{blue}{#1}}				%% Visible Comment
\newcommand{\cinv}[1]{}												%% Invisible Comment
\newcommand{\fs}  [1]{\textcolor{blue}{\textbf{Find Source:} #1}}	%% Find Source
\newcommand{\q}   [1]{\textcolor{red}{\textbf{Question:} #1}}		%% Question

\newcommand{\mdpi}     [1]{\textcolor{red}{#1}}			 %% Correction for reviewer
\newcommand{\sabrooks} [1]{\textcolor{blue}{#1}}		 %% Edit these before submitting
\newcommand{\magreen}  [1]{\textcolor[rgb]{0,0.8,0}{#1}} %% Melissa last edits. Can change color to red upon submission if Seth accepts all of them

%=================================================================
%% Please use the following mathematics environments: Theorem, Lemma, Corollary, Proposition, Characterization, Property, Problem, Example, ExamplesandDefinitions, Hypothesis, Remark, Definition
%% For proofs, please use the proof environment (the amsthm package is loaded by the MDPI class).

%=================================================================
% Full title of the paper (Capitalized)
\Title{Experimental Study of Body-Fin Interaction and Vortex Dynamics Generated by a Two Degree-of-Freedom Fish Model}

% Author Orchid ID: enter ID or remove command
\newcommand{\orcidauthorA}{0000-0002-9906-3815} % Add \orcidA{} behind the author's name
\newcommand{\orcidauthorB}{0000-0002-2612-5528} % Add \orcidB{} behind the author's name
% Authors, for the paper (add full first names)
\Author{S.A. Brooks\orcidA{}$^{1,*}$ and M.A. Green\orcidB{}$^{1}$}

% Authors, for metadata in PDF
\AuthorNames{Seth Alan Brooks, Melissa Ann Green}

% Affiliations / Addresses (Add [1] after \address if there is only one affiliation.)
\address{%
	$^{1}$ \quad Department of Mechanical and Aerospace Engineering, Syracuse University; greenma@syr.edu}

% Contact information of the corresponding author
\corres{Correspondence: sabrooks@syr.edu}


% Current address and/or shared authorship
%\firstnote{Current address: Affiliation 3} 
%\secondnote{These authors contributed equally to this work.}
% The commands \thirdnote{} till \eighthnote{} are available for further notes

%\simplesumm{} % Simple summary

%\conference{} % An extended version of a conference paper

% Abstract (Do not insert blank lines, i.e. \\) 
%\abstract{}

% Keywords
\keyword{biological fluid dynamics; bio-propulsion; fish; swimming; body-fin interaction; vortex dynamics; leading edge vortices; circulation production; nonsinusoidal motion}

% The fields PACS, MSC, and JEL may be left empty or commented out if not applicable
%\PACS{J0101}
%\MSC{}
%\JEL{}

%%%%%%%%%%%%%%%%%%%%%%%%%%%%%%%%%%%%%%%%%%
% Only for the journal Diversity
%\LSID{\url{http://}}

%%%%%%%%%%%%%%%%%%%%%%%%%%%%%%%%%%%%%%%%%%
% Only for the journal Applied Sciences:
%\featuredapplication{Authors are encouraged to provide a concise description of the specific application or a potential application of the work. This section is not mandatory.}
%%%%%%%%%%%%%%%%%%%%%%%%%%%%%%%%%%%%%%%%%%

%%%%%%%%%%%%%%%%%%%%%%%%%%%%%%%%%%%%%%%%%%
% Only for the journal Data:
%\dataset{DOI number or link to the deposited data set in cases where the data set is published or set to be published separately. If the data set is submitted and will be published as a supplement to this paper in the journal Data, this field will be filled by the editors of the journal. In this case, please make sure to submit the data set as a supplement when entering your manuscript into our manuscript editorial system.}

%\datasetlicense{license under which the data set is made available (CC0, CC-BY, CC-BY-SA, CC-BY-NC, etc.)}

%%%%%%%%%%%%%%%%%%%%%%%%%%%%%%%%%%%%%%%%%%
% Only for the journal Toxins
%\keycontribution{The breakthroughs or highlights of the manuscript. Authors can write one or two sentences to describe the most important part of the paper.}

%\setcounter{secnumdepth}{4}
%%%%%%%%%%%%%%%%%%%%%%%%%%%%%%%%%%%%%%%%%%
\begin{document}
%%%%%%%%%%%%%%%%%%%%%%%%%%%%%%%%%%%%%%%%%%


%%%%%%%%%%%%%%%%%%% Case 1 %%%%%%%%%%%%%%%%%%%%%%%%%%%%%%%%%%%%%%%%%%%%%%%%%%%%%%%%%%%%%%%%
\begin{figure}[htbp]
	\centering	
	\begin{minipage}{\textwidth}
		\centering	
		\begin{tikzpicture}	
		\node[] at (0,0) {\includegraphics[width=5.2in]
			{Figures/TEVel_St0p27_T00p00_C15p00_p00mm_Velocity.png}};		
		
		\coordinate (L) at (-6.15,  1.25);
		%		\node[right=0.30cm of L, fill=white] {\scriptsize Case 4};
		\draw[black,thick, fill=white] (L) circle [radius=0.30cm] ;
		\draw (L) node[scale=1.0] {A};
		
		\node[] at (4.84, 1) {\includegraphics[width=1.19in] {Figures/Legend.png}};
		
		%		% Acceleration and Deceleration
		%		\fill[fill=red,    fill opacity=0.3] (-0.705, -1.62) rectangle ( 2.056,1.59); % 0.50 - 0.735
		%		\fill[fill=blue,   fill opacity=0.3] ( 2.056, -1.62) rectangle ( 5.170,1.59); % 0.735 - 1.00	
		%
		%		% Shedding Circles
		%		\draw[black, thick, fill=yellow, fill opacity=0.6] (1.645, 0.150) circle(0.235);	% t/T = 0.70
		%		%		\draw[black, thick, fill=yellow, fill opacity=0.6] (2.820,-0.400) circle(0.05in);	% t/T = 0.80
		
		\node[right] at (-2.50,  1.00) {(B)};
		\node[right] at (-0.75,  1.10) {(C)};
		\node[right] at ( 0.60,  1.00) {(D)};
		\node[right] at ( 2.20,  0.45) {(E)};
		\node[right] at ( 3.00, -0.30) {(F)};
		\node[right] at ( 4.40, -1.00) {(G)};
		
		\draw (-5.40, -1.9) node[] {0.1};
		\draw (-4.22, -1.9) node[] {0.2};
		\draw (-3.04, -1.9) node[] {0.3};
		\draw (-1.86, -1.9) node[] {0.4};
		\draw (-0.68, -1.9) node[] {0.5};
		\draw ( 0.50, -1.9) node[] {0.6};
		\draw ( 1.68, -1.9) node[] {0.7};
		\draw ( 2.86, -1.9) node[] {0.8};
		\draw ( 4.04, -1.9) node[] {0.9};
		\draw ( 5.22, -1.9) node[] {1.0};
		\draw ( 6.40, -1.9) node[] {1.1};
		\draw ( 0.00, -2.3) node[] {t/T};
		\end{tikzpicture}
		
		\begin{tikzpicture}[overlay]
		\draw (-6.55, 3.80) node[anchor=east] {10};
		\draw (-6.55, 3.00) node[anchor=east] {0};
		\draw (-6.55, 2.15) node[anchor=east] {-10};
		\draw (-7.35, 3.00) node[rotate=90]   {TE Amplitude [mm]};	
		
		\draw (6.60, 4.050) node[anchor=west] {100};
		\draw (6.60, 3.525) node[anchor=west] {50};
		\draw (6.60, 3.000) node[anchor=west] {0};
		\draw (6.60, 2.450) node[anchor=west] {-50};
		\draw (6.60, 1.900) node[anchor=west] {-100};
		\draw (7.70, 3.000) node[rotate=90]   {TE Velocity [mm/s]};		
		\end{tikzpicture}
		
	\end{minipage}
	
	%%%%%%%%%%%%%%%%%%%%%%%%%%%%%%%%%%%%%%%%%%%%%%%%%%%%%%%%%%%%%%%%
	\begin{minipage}{\textwidth}
		\raggedleft	
		\begin{tikzpicture}
		\node[] at (0,0) {\includegraphics[width=1.75in] {Figures/TEVel_St0p27_T00p00_C15p00_p00mm_pActual11_pRaw10.png}};		
		\coordinate (L) at (-1.80,1.10);
		\draw[black,thick, fill=white] (L) circle [radius=0.30cm] node[] {B} ;
		\node[right=0.3cm of L] {\scriptsize $t/T=0.40$};		
		\end{tikzpicture}~			
		\begin{tikzpicture}
		\node[] at (0,0) {\includegraphics[width=1.75in] {Figures/TEVel_St0p27_T00p00_C15p00_p00mm_pActual14_pRaw13.png}};		
		\coordinate (L) at (-1.80,1.10);
		\draw[black,thick, fill=white] (L) circle [radius=0.30cm] node[] {C} ;
		\node[right=0.3cm of L] {\scriptsize $t/T=0.52$};
		\end{tikzpicture}~			
		\begin{tikzpicture}
		\node[] at (0,0) {\includegraphics[width=1.75in] {Figures/TEVel_St0p27_T00p00_C15p00_p00mm_pActual17_pRaw16.png}};		
		\coordinate (L) at (-1.80,1.10);
		\draw[black,thick, fill=white] (L) circle [radius=0.30cm] node[] {D} ;
		\node[right=0.3cm of L] {\scriptsize $t/T=0.64$};
		\end{tikzpicture}
		
		\begin{tikzpicture}[overlay]
		\draw (-14.25, 3.20) node[anchor=east] {40};
		\draw (-14.25, 2.60) node[anchor=east] {20};
		\draw (-14.25, 2.00) node[anchor=east] {0};
		\draw (-14.25, 1.40) node[anchor=east] {-20};
		\draw (-14.25, 0.80) node[anchor=east] {-40};
		\draw (-15.10, 2.00) node[rotate=90]   {y [mm]};		
		\end{tikzpicture}
	\end{minipage}
	%%%%%%%%%%%%%%%%%%%%%%%%%%%%%%%%%%%%%%%%%%%%%%%%%%%%%%%%%%%%%%%%
	\begin{minipage}{\textwidth}
		\raggedleft	
		\begin{tikzpicture}
		\node[] at (0,0) {\includegraphics[width=1.75in] {Figures/TEVel_St0p27_T00p00_C15p00_p00mm_pActual20_pRaw19.png}};		
		\coordinate (L) at (-1.80,1.10);
		\draw[black,thick, fill=white] (L) circle [radius=0.30cm] node[] {E} ;
		\node[right=0.3cm of L] {\scriptsize $t/T=0.76$};		
		\end{tikzpicture}~			
		\begin{tikzpicture}
		\node[] at (0,0) {\includegraphics[width=1.75in] {Figures/TEVel_St0p27_T00p00_C15p00_p00mm_pActual22_pRaw21.png}};		
		\coordinate (L) at (-1.80,1.10);
		\draw[black,thick, fill=white] (L) circle [radius=0.30cm] node[] {F} ;
		\node[right=0.3cm of L] {\scriptsize $t/T=0.84$};
		\end{tikzpicture}~			
		\begin{tikzpicture}
		\node[] at (0,0) {\includegraphics[width=1.75in] {Figures/TEVel_St0p27_T00p00_C15p00_p00mm_pActual26_pRaw25.png}};		
		\coordinate (L) at (-1.80,1.10);
		\draw[black,thick, fill=white] (L) circle [radius=0.30cm] node[] {G} ;
		\node[right=0.3cm of L] {\scriptsize $t/T=1.00$};
		\end{tikzpicture}
		
		\begin{tikzpicture}[overlay]
		\draw (-14.25, 3.20) node[anchor=east] {40};
		\draw (-14.25, 2.60) node[anchor=east] {20};
		\draw (-14.25, 2.00) node[anchor=east] {0};
		\draw (-14.25, 1.40) node[anchor=east] {-20};
		\draw (-14.25, 0.80) node[anchor=east] {-40};
		\draw (-15.10, 2.00) node[rotate=90]   {y [mm]};		
		\end{tikzpicture}
		
		\begin{tikzpicture} [overlay]
		\draw (-13.68, 0.70) node[] {120};
		\draw (-12.49, 0.70) node[] {160};
		\draw (-11.29, 0.70) node[] {200};
		\draw (-10.10, 0.70) node[] {240};
		\draw (-11.89, 0.25) node[] {x [mm]};
		
		\draw (-8.83, 0.70) node[] {120};
		\draw (-7.64, 0.70) node[] {160};
		\draw (-6.44, 0.70) node[] {200};
		\draw (-5.25, 0.70) node[] {240};
		\draw (-7.04, 0.25) node[] {x [mm]};
		
		\draw (-3.97, 0.70) node[] {120};
		\draw (-2.78, 0.70) node[] {160};
		\draw (-1.58, 0.70) node[] {200};
		\draw (-0.39, 0.70) node[] {240};
		\draw (-2.18, 0.25) node[] {x [mm]};
		\end{tikzpicture}
	\end{minipage}
	%%%%%%%%%%%%%%%%%%%%%%%%%%%%%%%%%%%%%%%%%%%%%%%%%%%%%%%%%%%%%%%%
	
	\caption{(Case~1: SG1, KG1) Spanwise vorticity ($\omega_z=\pm[1,4,9,16]s^{-1}$) contours are shown here for case~1 which has $\theta_{T,o}=0.24^\circ$, $\theta_{C,o}=12.90^\circ$, and $St=0.308$. Positive spanwise vorticity is shown in red and negative in blue: (\textbf{A}) The trailing edge motion profile where the solid curve represents the trailing edge amplitude and the dashed curve represents the trailing edge velocity. (\textbf{B}) $t/T=0.40$. (\textbf{C}) $t/T=0.52$. (\textbf{D}) $t/T=0.64$. (\textbf{E}) $t/T=0.76$. (\textbf{F}) $t/T=0.84$. (\textbf{G}) $t/T=1.00$.}
	\label{Fig-TEVel-St27_C15}
\end{figure} 


%%%%%%%%%%%%%%%%%%% Case 2 %%%%%%%%%%%%%%%%%%%%%%%%%%%%%%%%%%%%%%%%%%%%%%%%%%%%%%%%%%%%%%%%
\begin{figure}[htbp]
	\centering	
	\begin{minipage}{\textwidth}
		\centering	
		\begin{tikzpicture}	
		\node[] at (0,0) {\includegraphics[width=5.2in]
			{Figures/TEVel_St0p27_T01p99_C10p00_p00mm_Velocity.png}};		
		
		\coordinate (L) at (-6.15,  1.25);
		%		\node[right=0.30cm of L, fill=white] {\scriptsize Case 4};
		\draw[black,thick, fill=white] (L) circle [radius=0.30cm] ;
		\draw (L) node[scale=1.0] {A};
		
		\node[] at (4.84, 1) {\includegraphics[width=1.19in] {Figures/Legend.png}};
		
		%		% Acceleration and Deceleration
		%		\fill[fill=red,    fill opacity=0.3] (-0.705, -1.62) rectangle ( 2.056,1.59); % 0.50 - 0.735
		%		\fill[fill=blue,   fill opacity=0.3] ( 2.056, -1.62) rectangle ( 5.170,1.59); % 0.735 - 1.00	
		%
		%		% Shedding Circles
		%		\draw[black, thick, fill=yellow, fill opacity=0.6] (1.645, 0.150) circle(0.235);	% t/T = 0.70
		%		%		\draw[black, thick, fill=yellow, fill opacity=0.6] (2.820,-0.400) circle(0.05in);	% t/T = 0.80
		
		\node[right] at (-2.50,  1.00) {(B)};
		\node[right] at (-0.70,  1.10) {(C)};
		\node[right] at ( 0.60,  0.80) {(D)};
		\node[right] at ( 2.00,  0.45) {(E)};
		\node[right] at ( 3.40, -0.25) {(F)};
		\node[right] at ( 4.45, -0.75) {(G)};
		
		\draw (-5.40, -1.9) node[] {0.1};
		\draw (-4.22, -1.9) node[] {0.2};
		\draw (-3.04, -1.9) node[] {0.3};
		\draw (-1.86, -1.9) node[] {0.4};
		\draw (-0.68, -1.9) node[] {0.5};
		\draw ( 0.50, -1.9) node[] {0.6};
		\draw ( 1.68, -1.9) node[] {0.7};
		\draw ( 2.86, -1.9) node[] {0.8};
		\draw ( 4.04, -1.9) node[] {0.9};
		\draw ( 5.22, -1.9) node[] {1.0};
		\draw ( 6.40, -1.9) node[] {1.1};
		\draw ( 0.00, -2.3) node[] {t/T};
		\end{tikzpicture}
		
		\begin{tikzpicture}[overlay]
		\draw (-6.55, 3.80) node[anchor=east] {10};
		\draw (-6.55, 3.00) node[anchor=east] {0};
		\draw (-6.55, 2.15) node[anchor=east] {-10};
		\draw (-7.35, 3.00) node[rotate=90]   {TE Amplitude [mm]};	
		
		\draw (6.60, 4.050) node[anchor=west] {100};
		\draw (6.60, 3.525) node[anchor=west] {50};
		\draw (6.60, 3.000) node[anchor=west] {0};
		\draw (6.60, 2.450) node[anchor=west] {-50};
		\draw (6.60, 1.900) node[anchor=west] {-100};
		\draw (7.70, 3.000) node[rotate=90]   {TE Velocity [mm/s]};		
		\end{tikzpicture}
		
	\end{minipage}
	
	%%%%%%%%%%%%%%%%%%%%%%%%%%%%%%%%%%%%%%%%%%%%%%%%%%%%%%%%%%%%%%%%
	\begin{minipage}{\textwidth}
		\raggedleft	
		\begin{tikzpicture}
		\node[] at (0,0) {\includegraphics[width=1.75in] {Figures/TEVel_St0p27_T01p99_C10p00_p00mm_pActual11_pRaw08.png}};		
		\coordinate (L) at (-1.80,1.10);
		\draw[black,thick, fill=white] (L) circle [radius=0.30cm] node[] {B} ;
		\node[right=0.3cm of L] {\scriptsize $t/T=0.40$};		
		\end{tikzpicture}~			
		\begin{tikzpicture}
		\node[] at (0,0) {\includegraphics[width=1.75in] {Figures/TEVel_St0p27_T01p99_C10p00_p00mm_pActual14_pRaw11.png}};		
		\coordinate (L) at (-1.80,1.10);
		\draw[black,thick, fill=white] (L) circle [radius=0.30cm] node[] {C} ;
		\node[right=0.3cm of L] {\scriptsize $t/T=0.52$};
		\end{tikzpicture}~			
		\begin{tikzpicture}
		\node[] at (0,0) {\includegraphics[width=1.75in] {Figures/TEVel_St0p27_T01p99_C10p00_p00mm_pActual17_pRaw14.png}};		
		\coordinate (L) at (-1.80,1.10);
		\draw[black,thick, fill=white] (L) circle [radius=0.30cm] node[] {D} ;
		\node[right=0.3cm of L] {\scriptsize $t/T=0.64$};
		\end{tikzpicture}
		
		\begin{tikzpicture}[overlay]
		\draw (-14.25, 3.20) node[anchor=east] {40};
		\draw (-14.25, 2.60) node[anchor=east] {20};
		\draw (-14.25, 2.00) node[anchor=east] {0};
		\draw (-14.25, 1.40) node[anchor=east] {-20};
		\draw (-14.25, 0.80) node[anchor=east] {-40};
		\draw (-15.10, 2.00) node[rotate=90]   {y [mm]};		
		\end{tikzpicture}
	\end{minipage}
	%%%%%%%%%%%%%%%%%%%%%%%%%%%%%%%%%%%%%%%%%%%%%%%%%%%%%%%%%%%%%%%%
	\begin{minipage}{\textwidth}
		\raggedleft	
		\begin{tikzpicture}
		\node[] at (0,0) {\includegraphics[width=1.75in] {Figures/TEVel_St0p27_T01p99_C10p00_p00mm_pActual20_pRaw17.png}};		
		\coordinate (L) at (-1.80,1.10);
		\draw[black,thick, fill=white] (L) circle [radius=0.30cm] node[] {E} ;
		\node[right=0.3cm of L] {\scriptsize $t/T=0.76$};		
		\end{tikzpicture}~			
		\begin{tikzpicture}
		\node[] at (0,0) {\includegraphics[width=1.75in] {Figures/TEVel_St0p27_T01p99_C10p00_p00mm_pActual22_pRaw19.png}};		
		\coordinate (L) at (-1.80,1.10);
		\draw[black,thick, fill=white] (L) circle [radius=0.30cm] node[] {F} ;
		\node[right=0.3cm of L] {\scriptsize $t/T=0.84$};
		\end{tikzpicture}~			
		\begin{tikzpicture}
		\node[] at (0,0) {\includegraphics[width=1.75in] {Figures/TEVel_St0p27_T01p99_C10p00_p00mm_pActual26_pRaw23.png}};		
		\coordinate (L) at (-1.80,1.10);
		\draw[black,thick, fill=white] (L) circle [radius=0.30cm] node[] {G} ;
		\node[right=0.3cm of L] {\scriptsize $t/T=1.00$};
		\end{tikzpicture}
		
		\begin{tikzpicture}[overlay]
		\draw (-14.25, 3.20) node[anchor=east] {40};
		\draw (-14.25, 2.60) node[anchor=east] {20};
		\draw (-14.25, 2.00) node[anchor=east] {0};
		\draw (-14.25, 1.40) node[anchor=east] {-20};
		\draw (-14.25, 0.80) node[anchor=east] {-40};
		\draw (-15.10, 2.00) node[rotate=90]   {y [mm]};		
		\end{tikzpicture}
		
		\begin{tikzpicture} [overlay]
		\draw (-13.68, 0.70) node[] {120};
		\draw (-12.49, 0.70) node[] {160};
		\draw (-11.29, 0.70) node[] {200};
		\draw (-10.10, 0.70) node[] {240};
		\draw (-11.89, 0.25) node[] {x [mm]};
		
		\draw (-8.83, 0.70) node[] {120};
		\draw (-7.64, 0.70) node[] {160};
		\draw (-6.44, 0.70) node[] {200};
		\draw (-5.25, 0.70) node[] {240};
		\draw (-7.04, 0.25) node[] {x [mm]};
		
		\draw (-3.97, 0.70) node[] {120};
		\draw (-2.78, 0.70) node[] {160};
		\draw (-1.58, 0.70) node[] {200};
		\draw (-0.39, 0.70) node[] {240};
		\draw (-2.18, 0.25) node[] {x [mm]};
		\end{tikzpicture}
	\end{minipage}
	%%%%%%%%%%%%%%%%%%%%%%%%%%%%%%%%%%%%%%%%%%%%%%%%%%%%%%%%%%%%%%%%
	
	\caption{(Case~2: SG1, KG2) Spanwise vorticity ($\omega_z=\pm[1,4,9,16]s^{-1}$) contours are shown here for case~2 which has $\theta_{T,o}=2.01^\circ$, $\theta_{C,o}=9.03^\circ$, and $St=0.279$. Positive spanwise vorticity is shown in red and negative in blue: (\textbf{A}) The trailing edge motion profile where the solid curve represents the trailing edge amplitude and the dashed curve represents the trailing edge velocity. (\textbf{B}) $t/T=0.40$. (\textbf{C}) $t/T=0.52$. (\textbf{D}) $t/T=0.64$. (\textbf{E}) $t/T=0.76$. (\textbf{F}) $t/T=0.84$. (\textbf{G}) $t/T=1.00$.}
	\label{Fig-TEVel-St27_C10}
\end{figure}


%%%%%%%%%%%%%%%%%%% Case 3 %%%%%%%%%%%%%%%%%%%%%%%%%%%%%%%%%%%%%%%%%%%%%%%%%%%%%%%%%%%%%%%%
\begin{figure}[htbp]
	\centering	
	\begin{minipage}{\textwidth}
		\centering	
		\begin{tikzpicture}	
		\node[] at (0,0) {\includegraphics[width=5.2in]
			{Figures/TEVel_St0p27_T03p03_C05p00_p00mm_Velocity.png}};		
		
		\coordinate (L) at (-6.15,  1.25);
		%		\node[right=0.30cm of L, fill=white] {\scriptsize Case 4};
		\draw[black,thick, fill=white] (L) circle [radius=0.30cm] ;
		\draw (L) node[scale=1.0] {A};
		
		\node[] at (4.84, 1) {\includegraphics[width=1.19in] {Figures/Legend.png}};
		
		%		% Acceleration and Deceleration
		%		\fill[fill=red,    fill opacity=0.3] (-0.705, -1.62) rectangle ( 2.056,1.59); % 0.50 - 0.735
		%		\fill[fill=blue,   fill opacity=0.3] ( 2.056, -1.62) rectangle ( 5.170,1.59); % 0.735 - 1.00	
		%
		%		% Shedding Circles
		%		\draw[black, thick, fill=yellow, fill opacity=0.6] (1.645, 0.150) circle(0.235);	% t/T = 0.70
		%		%		\draw[black, thick, fill=yellow, fill opacity=0.6] (2.820,-0.400) circle(0.05in);	% t/T = 0.80
		
		\node[right] at (-2.55,  0.90) {(B)};
		\node[right] at (-0.80,  1.15) {(C)};
		\node[right] at ( 0.60,  0.80) {(D)};
		\node[right] at ( 1.65, -0.35) {(E)};
		\node[right] at ( 3.00, -0.25) {(F)};
		\node[right] at ( 4.50, -0.70) {(G)};
		
		\draw (-5.40, -1.9) node[] {0.1};
		\draw (-4.22, -1.9) node[] {0.2};
		\draw (-3.04, -1.9) node[] {0.3};
		\draw (-1.86, -1.9) node[] {0.4};
		\draw (-0.68, -1.9) node[] {0.5};
		\draw ( 0.50, -1.9) node[] {0.6};
		\draw ( 1.68, -1.9) node[] {0.7};
		\draw ( 2.86, -1.9) node[] {0.8};
		\draw ( 4.04, -1.9) node[] {0.9};
		\draw ( 5.22, -1.9) node[] {1.0};
		\draw ( 6.40, -1.9) node[] {1.1};
		\draw ( 0.00, -2.3) node[] {t/T};
		\end{tikzpicture}
		
		\begin{tikzpicture}[overlay]
		\draw (-6.55, 3.80) node[anchor=east] {10};
		\draw (-6.55, 3.00) node[anchor=east] {0};
		\draw (-6.55, 2.15) node[anchor=east] {-10};
		\draw (-7.35, 3.00) node[rotate=90]   {TE Amplitude [mm]};	
		
		\draw (6.60, 4.050) node[anchor=west] {100};
		\draw (6.60, 3.525) node[anchor=west] {50};
		\draw (6.60, 3.000) node[anchor=west] {0};
		\draw (6.60, 2.450) node[anchor=west] {-50};
		\draw (6.60, 1.900) node[anchor=west] {-100};
		\draw (7.70, 3.000) node[rotate=90]   {TE Velocity [mm/s]};		
		\end{tikzpicture}
		
	\end{minipage}
	
	%%%%%%%%%%%%%%%%%%%%%%%%%%%%%%%%%%%%%%%%%%%%%%%%%%%%%%%%%%%%%%%%
	\begin{minipage}{\textwidth}
		\raggedleft	
		\begin{tikzpicture}
		\node[] at (0,0) {\includegraphics[width=1.75in] {Figures/TEVel_St0p27_T03p03_C05p00_p00mm_pActual11_pRaw07.png}};		
		\coordinate (L) at (-1.80,1.10);
		\draw[black,thick, fill=white] (L) circle [radius=0.30cm] node[] {B} ;
		\node[right=0.3cm of L] {\scriptsize $t/T=0.40$};		
		\end{tikzpicture}~			
		\begin{tikzpicture}
		\node[] at (0,0) {\includegraphics[width=1.75in] {Figures/TEVel_St0p27_T03p03_C05p00_p00mm_pActual14_pRaw10.png}};		
		\coordinate (L) at (-1.80,1.10);
		\draw[black,thick, fill=white] (L) circle [radius=0.30cm] node[] {C} ;
		\node[right=0.3cm of L] {\scriptsize $t/T=0.52$};
		\end{tikzpicture}~			
		\begin{tikzpicture}
		\node[] at (0,0) {\includegraphics[width=1.75in] {Figures/TEVel_St0p27_T03p03_C05p00_p00mm_pActual17_pRaw13.png}};		
		\coordinate (L) at (-1.80,1.10);
		\draw[black,thick, fill=white] (L) circle [radius=0.30cm] node[] {D} ;
		\node[right=0.3cm of L] {\scriptsize $t/T=0.64$};
		\end{tikzpicture}
		
		\begin{tikzpicture}[overlay]
		\draw (-14.25, 3.20) node[anchor=east] {40};
		\draw (-14.25, 2.60) node[anchor=east] {20};
		\draw (-14.25, 2.00) node[anchor=east] {0};
		\draw (-14.25, 1.40) node[anchor=east] {-20};
		\draw (-14.25, 0.80) node[anchor=east] {-40};
		\draw (-15.10, 2.00) node[rotate=90]   {y [mm]};		
		\end{tikzpicture}
	\end{minipage}
	%%%%%%%%%%%%%%%%%%%%%%%%%%%%%%%%%%%%%%%%%%%%%%%%%%%%%%%%%%%%%%%%
	\begin{minipage}{\textwidth}
		\raggedleft	
		\begin{tikzpicture}
		\node[] at (0,0) {\includegraphics[width=1.75in] {Figures/TEVel_St0p27_T03p03_C05p00_p00mm_pActual20_pRaw16.png}};		
		\coordinate (L) at (-1.80,1.10);
		\draw[black,thick, fill=white] (L) circle [radius=0.30cm] node[] {E} ;
		\node[right=0.3cm of L] {\scriptsize $t/T=0.76$};		
		\end{tikzpicture}~			
		\begin{tikzpicture}
		\node[] at (0,0) {\includegraphics[width=1.75in] {Figures/TEVel_St0p27_T03p03_C05p00_p00mm_pActual22_pRaw18.png}};		
		\coordinate (L) at (-1.80,1.10);
		\draw[black,thick, fill=white] (L) circle [radius=0.30cm] node[] {F} ;
		\node[right=0.3cm of L] {\scriptsize $t/T=0.84$};
		\end{tikzpicture}~			
		\begin{tikzpicture}
		\node[] at (0,0) {\includegraphics[width=1.75in] {Figures/TEVel_St0p27_T03p03_C05p00_p00mm_pActual26_pRaw22.png}};		
		\coordinate (L) at (-1.80,1.10);
		\draw[black,thick, fill=white] (L) circle [radius=0.30cm] node[] {G} ;
		\node[right=0.3cm of L] {\scriptsize $t/T=1.00$};
		\end{tikzpicture}
		
		\begin{tikzpicture}[overlay]
		\draw (-14.25, 3.20) node[anchor=east] {40};
		\draw (-14.25, 2.60) node[anchor=east] {20};
		\draw (-14.25, 2.00) node[anchor=east] {0};
		\draw (-14.25, 1.40) node[anchor=east] {-20};
		\draw (-14.25, 0.80) node[anchor=east] {-40};
		\draw (-15.10, 2.00) node[rotate=90]   {y [mm]};		
		\end{tikzpicture}
		
		\begin{tikzpicture} [overlay]
		\draw (-13.68, 0.70) node[] {120};
		\draw (-12.49, 0.70) node[] {160};
		\draw (-11.29, 0.70) node[] {200};
		\draw (-10.10, 0.70) node[] {240};
		\draw (-11.89, 0.25) node[] {x [mm]};
		
		\draw (-8.83, 0.70) node[] {120};
		\draw (-7.64, 0.70) node[] {160};
		\draw (-6.44, 0.70) node[] {200};
		\draw (-5.25, 0.70) node[] {240};
		\draw (-7.04, 0.25) node[] {x [mm]};
		
		\draw (-3.97, 0.70) node[] {120};
		\draw (-2.78, 0.70) node[] {160};
		\draw (-1.58, 0.70) node[] {200};
		\draw (-0.39, 0.70) node[] {240};
		\draw (-2.18, 0.25) node[] {x [mm]};
		\end{tikzpicture}
	\end{minipage}
	%%%%%%%%%%%%%%%%%%%%%%%%%%%%%%%%%%%%%%%%%%%%%%%%%%%%%%%%%%%%%%%%
	
	\caption{(Case~3: SG1, KG3) Spanwise vorticity ($\omega_z=\pm[1,4,9,16]s^{-1}$) contours are shown here for case~3 which has $\theta_{T,o}=3.08^\circ$, $\theta_{C,o}=5.48^\circ$, and $St=0.286$. Positive spanwise vorticity is shown in red and negative in blue: (\textbf{A}) The trailing edge motion profile where the solid curve represents the trailing edge amplitude and the dashed curve represents the trailing edge velocity. (\textbf{B}) $t/T=0.40$. (\textbf{C}) $t/T=0.52$. (\textbf{D}) $t/T=0.64$. (\textbf{E}) $t/T=0.76$. (\textbf{F}) $t/T=0.84$. (\textbf{G}) $t/T=1.00$.}
	\label{Fig-TEVel-St27_C05}
\end{figure}


%%%%%%%%%%%%%%%%%%% Case 4 %%%%%%%%%%%%%%%%%%%%%%%%%%%%%%%%%%%%%%%%%%%%%%%%%%%%%%%%%%%%%%%%
\begin{figure}[htbp]
	\centering	
	\begin{minipage}{\textwidth}
		\centering	
		\begin{tikzpicture}	
		\node[] at (0,0) {\includegraphics[width=5.2in]
			{Figures/TEVel_St0p27_T03p64_C00p00_p00mm_Velocity.png}};		
		
		\coordinate (L) at (-6.15,  1.25);
		%		\node[right=0.30cm of L, fill=white] {\scriptsize Case 4};
		\draw[black,thick, fill=white] (L) circle [radius=0.30cm] ;
		\draw (L) node[scale=1.0] {A};
		
		\node[] at (4.84, 1) {\includegraphics[width=1.19in] {Figures/Legend.png}};
		
		%		% Acceleration and Deceleration
		%		\fill[fill=red,    fill opacity=0.3] (-0.705, -1.62) rectangle ( 2.056,1.59); % 0.50 - 0.735
		%		\fill[fill=blue,   fill opacity=0.3] ( 2.056, -1.62) rectangle ( 5.170,1.59); % 0.735 - 1.00	
		%
		%		% Shedding Circles
		%		\draw[black, thick, fill=yellow, fill opacity=0.6] (1.645, 0.150) circle(0.235);	% t/T = 0.70
		%		%		\draw[black, thick, fill=yellow, fill opacity=0.6] (2.820,-0.400) circle(0.05in);	% t/T = 0.80
		
		\node[right] at (-2.55,  0.95) {(B)};
		\node[right] at (-0.75,  1.10) {(C)};
		\node[right] at ( 0.60,  0.80) {(D)};
		\node[right] at ( 1.65, -0.45) {(E)};
		\node[right] at ( 3.00, -0.30) {(F)};
		\node[right] at ( 4.45, -0.70) {(G)};
		
		\draw (-5.40, -1.9) node[] {0.1};
		\draw (-4.22, -1.9) node[] {0.2};
		\draw (-3.04, -1.9) node[] {0.3};
		\draw (-1.86, -1.9) node[] {0.4};
		\draw (-0.68, -1.9) node[] {0.5};
		\draw ( 0.50, -1.9) node[] {0.6};
		\draw ( 1.68, -1.9) node[] {0.7};
		\draw ( 2.86, -1.9) node[] {0.8};
		\draw ( 4.04, -1.9) node[] {0.9};
		\draw ( 5.22, -1.9) node[] {1.0};
		\draw ( 6.40, -1.9) node[] {1.1};
		\draw ( 0.00, -2.3) node[] {t/T};
		\end{tikzpicture}
		
		\begin{tikzpicture}[overlay]
		\draw (-6.55, 3.80) node[anchor=east] {10};
		\draw (-6.55, 3.00) node[anchor=east] {0};
		\draw (-6.55, 2.15) node[anchor=east] {-10};
		\draw (-7.35, 3.00) node[rotate=90]   {TE Amplitude [mm]};	
		
		\draw (6.60, 4.050) node[anchor=west] {100};
		\draw (6.60, 3.525) node[anchor=west] {50};
		\draw (6.60, 3.000) node[anchor=west] {0};
		\draw (6.60, 2.450) node[anchor=west] {-50};
		\draw (6.60, 1.900) node[anchor=west] {-100};
		\draw (7.70, 3.000) node[rotate=90]   {TE Velocity [mm/s]};		
		\end{tikzpicture}
		
	\end{minipage}
	%%%%%%%%%%%%%%%%%%%%%%%%%%%%%%%%%%%%%%%%%%%%%%%%%%%%%%%%%%%%%%%%
	\begin{minipage}{\textwidth}
		\raggedleft	
		\begin{tikzpicture}
		\node[] at (0,0) {\includegraphics[width=1.75in] {Figures/TEVel_St0p27_T03p64_C00p00_p00mm_pActual11_pRaw05.png}};		
		\coordinate (L) at (-1.80,1.10);
		\draw[black,thick, fill=white] (L) circle [radius=0.30cm] node[] {B} ;
		\node[right=0.3cm of L] {\scriptsize $t/T=0.40$};		
		\end{tikzpicture}~			
		\begin{tikzpicture}
		\node[] at (0,0) {\includegraphics[width=1.75in] {Figures/TEVel_St0p27_T03p64_C00p00_p00mm_pActual14_pRaw08.png}};		
		\coordinate (L) at (-1.80,1.10);
		\draw[black,thick, fill=white] (L) circle [radius=0.30cm] node[] {C} ;
		\node[right=0.3cm of L] {\scriptsize $t/T=0.52$};
		\end{tikzpicture}~			
		\begin{tikzpicture}
		\node[] at (0,0) {\includegraphics[width=1.75in] {Figures/TEVel_St0p27_T03p64_C00p00_p00mm_pActual17_pRaw11.png}};		
		\coordinate (L) at (-1.80,1.10);
		\draw[black,thick, fill=white] (L) circle [radius=0.30cm] node[] {D} ;
		\node[right=0.3cm of L] {\scriptsize $t/T=0.64$};
		\end{tikzpicture}
		
		\begin{tikzpicture}[overlay]
		\draw (-14.25, 3.20) node[anchor=east] {40};
		\draw (-14.25, 2.60) node[anchor=east] {20};
		\draw (-14.25, 2.00) node[anchor=east] {0};
		\draw (-14.25, 1.40) node[anchor=east] {-20};
		\draw (-14.25, 0.80) node[anchor=east] {-40};
		\draw (-15.10, 2.00) node[rotate=90]   {y [mm]};		
		\end{tikzpicture}
	\end{minipage}
	%%%%%%%%%%%%%%%%%%%%%%%%%%%%%%%%%%%%%%%%%%%%%%%%%%%%%%%%%%%%%%%%
	\begin{minipage}{\textwidth}
		\raggedleft	
		\begin{tikzpicture}
		\node[] at (0,0) {\includegraphics[width=1.75in] {Figures/TEVel_St0p27_T03p64_C00p00_p00mm_pActual20_pRaw14.png}};		
		\coordinate (L) at (-1.80,1.10);
		\draw[black,thick, fill=white] (L) circle [radius=0.30cm] node[] {E} ;
		\node[right=0.3cm of L] {\scriptsize $t/T=0.76$};		
		\end{tikzpicture}~			
		\begin{tikzpicture}
		\node[] at (0,0) {\includegraphics[width=1.75in] {Figures/TEVel_St0p27_T03p64_C00p00_p00mm_pActual22_pRaw16.png}};		
		\coordinate (L) at (-1.80,1.10);
		\draw[black,thick, fill=white] (L) circle [radius=0.30cm] node[] {F} ;
		\node[right=0.3cm of L] {\scriptsize $t/T=0.84$};
		\end{tikzpicture}~			
		\begin{tikzpicture}
		\node[] at (0,0) {\includegraphics[width=1.75in] {Figures/TEVel_St0p27_T03p64_C00p00_p00mm_pActual26_pRaw20.png}};		
		\coordinate (L) at (-1.80,1.10);
		\draw[black,thick, fill=white] (L) circle [radius=0.30cm] node[] {G} ;
		\node[right=0.3cm of L] {\scriptsize $t/T=1.00$};
		\end{tikzpicture}
		
		\begin{tikzpicture}[overlay]
		\draw (-14.25, 3.20) node[anchor=east] {40};
		\draw (-14.25, 2.60) node[anchor=east] {20};
		\draw (-14.25, 2.00) node[anchor=east] {0};
		\draw (-14.25, 1.40) node[anchor=east] {-20};
		\draw (-14.25, 0.80) node[anchor=east] {-40};
		\draw (-15.10, 2.00) node[rotate=90]   {y [mm]};		
		\end{tikzpicture}
		
		\begin{tikzpicture} [overlay]
		\draw (-13.68, 0.70) node[] {120};
		\draw (-12.49, 0.70) node[] {160};
		\draw (-11.29, 0.70) node[] {200};
		\draw (-10.10, 0.70) node[] {240};
		\draw (-11.89, 0.25) node[] {x [mm]};
		
		\draw (-8.83, 0.70) node[] {120};
		\draw (-7.64, 0.70) node[] {160};
		\draw (-6.44, 0.70) node[] {200};
		\draw (-5.25, 0.70) node[] {240};
		\draw (-7.04, 0.25) node[] {x [mm]};
		
		\draw (-3.97, 0.70) node[] {120};
		\draw (-2.78, 0.70) node[] {160};
		\draw (-1.58, 0.70) node[] {200};
		\draw (-0.39, 0.70) node[] {240};
		\draw (-2.18, 0.25) node[] {x [mm]};
		\end{tikzpicture}
	\end{minipage}
	%%%%%%%%%%%%%%%%%%%%%%%%%%%%%%%%%%%%%%%%%%%%%%%%%%%%%%%%%%%%%%%%
	
	\caption{(Case~4: SG1, KG4) Spanwise vorticity ($\omega_z=\pm[1,4,9,16]s^{-1}$) contours are shown here for case~4 which has $\theta_{T,o}=3.44^\circ$, $\theta_{C,o}=0.18^\circ$, and $St=0.271$. Positive spanwise vorticity is shown in red and negative in blue: (\textbf{A}) The trailing edge motion profile where the solid curve represents the trailing edge amplitude and the dashed curve represents the trailing edge velocity. (\textbf{B}) $t/T=0.40$. (\textbf{C}) $t/T=0.52$. (\textbf{D}) $t/T=0.64$. (\textbf{E}) $t/T=0.76$. (\textbf{F}) $t/T=0.84$. (\textbf{G}) $t/T=1.00$.}
	\label{Fig-TEVel-St27_C00}
\end{figure} 


%%%%%%%%%%%%%%%%%%% Case 5 %%%%%%%%%%%%%%%%%%%%%%%%%%%%%%%%%%%%%%%%%%%%%%%%%%%%%%%%%%%%%%%%
\begin{figure}[htbp]
	\centering	
	\begin{minipage}{\textwidth}
		\centering	
		\begin{tikzpicture}	
		\node[] at (0,0) {\includegraphics[width=5.2in]
			{Figures/TEVel_St0p37_T00p00_C15p00_p00mm_Velocity.png}};		
		
		\coordinate (L) at (-6.15,  1.25);
		%		\node[right=0.30cm of L, fill=white] {\scriptsize Case 4};
		\draw[black,thick, fill=white] (L) circle [radius=0.30cm] ;
		\draw (L) node[scale=1.0] {A};
		
		\node[] at (4.84, 1) {\includegraphics[width=1.19in] {Figures/Legend.png}};
		
		%		% Acceleration and Deceleration
		%		\fill[fill=red,    fill opacity=0.3] (-0.705, -1.62) rectangle ( 2.056,1.59); % 0.50 - 0.735
		%		\fill[fill=blue,   fill opacity=0.3] ( 2.056, -1.62) rectangle ( 5.170,1.59); % 0.735 - 1.00	
		%
		%		% Shedding Circles
		%		\draw[black, thick, fill=yellow, fill opacity=0.6] (1.645, 0.150) circle(0.235);	% t/T = 0.70
		%		%		\draw[black, thick, fill=yellow, fill opacity=0.6] (2.820,-0.400) circle(0.05in);	% t/T = 0.80
		
		\node[right] at (-2.55,  0.90) {(B)};
		\node[right] at (-0.75,  1.10) {(C)};
		\node[right] at ( 0.60,  1.00) {(D)};
		\node[right] at ( 2.00,  0.30) {(E)};
		\node[right] at ( 3.00, -0.30) {(F)};
		\node[right] at ( 4.45, -0.75) {(G)};
		
		\draw (-5.40, -1.9) node[] {0.1};
		\draw (-4.22, -1.9) node[] {0.2};
		\draw (-3.04, -1.9) node[] {0.3};
		\draw (-1.86, -1.9) node[] {0.4};
		\draw (-0.68, -1.9) node[] {0.5};
		\draw ( 0.50, -1.9) node[] {0.6};
		\draw ( 1.68, -1.9) node[] {0.7};
		\draw ( 2.86, -1.9) node[] {0.8};
		\draw ( 4.04, -1.9) node[] {0.9};
		\draw ( 5.22, -1.9) node[] {1.0};
		\draw ( 6.40, -1.9) node[] {1.1};
		\draw ( 0.00, -2.3) node[] {t/T};
		\end{tikzpicture}
		
		\begin{tikzpicture}[overlay]
		\draw (-6.55, 3.80) node[anchor=east] {10};
		\draw (-6.55, 3.00) node[anchor=east] {0};
		\draw (-6.55, 2.15) node[anchor=east] {-10};
		\draw (-7.35, 3.00) node[rotate=90]   {TE Amplitude [mm]};	
		
		\draw (6.60, 4.050) node[anchor=west] {100};
		\draw (6.60, 3.525) node[anchor=west] {50};
		\draw (6.60, 3.000) node[anchor=west] {0};
		\draw (6.60, 2.450) node[anchor=west] {-50};
		\draw (6.60, 1.900) node[anchor=west] {-100};
		\draw (7.70, 3.000) node[rotate=90]   {TE Velocity [mm/s]};		
		\end{tikzpicture}
		
	\end{minipage}
	
	%%%%%%%%%%%%%%%%%%%%%%%%%%%%%%%%%%%%%%%%%%%%%%%%%%%%%%%%%%%%%%%%
	\begin{minipage}{\textwidth}
		\raggedleft	
		\begin{tikzpicture}
		\node[] at (0,0) {\includegraphics[width=1.75in] {Figures/TEVel_St0p37_T00p00_C15p00_p00mm_pActual11_pRaw10.png}};		
		\coordinate (L) at (-1.80,1.10);
		\draw[black,thick, fill=white] (L) circle [radius=0.30cm] node[] {B} ;
		\node[right=0.3cm of L] {\scriptsize $t/T=0.40$};		
		\end{tikzpicture}~			
		\begin{tikzpicture}
		\node[] at (0,0) {\includegraphics[width=1.75in] {Figures/TEVel_St0p37_T00p00_C15p00_p00mm_pActual14_pRaw13.png}};		
		\coordinate (L) at (-1.80,1.10);
		\draw[black,thick, fill=white] (L) circle [radius=0.30cm] node[] {C} ;
		\node[right=0.3cm of L] {\scriptsize $t/T=0.52$};
		\end{tikzpicture}~			
		\begin{tikzpicture}
		\node[] at (0,0) {\includegraphics[width=1.75in] {Figures/TEVel_St0p37_T00p00_C15p00_p00mm_pActual17_pRaw16.png}};		
		\coordinate (L) at (-1.80,1.10);
		\draw[black,thick, fill=white] (L) circle [radius=0.30cm] node[] {D} ;
		\node[right=0.3cm of L] {\scriptsize $t/T=0.64$};
		\end{tikzpicture}
		
		\begin{tikzpicture}[overlay]
		\draw (-14.25, 3.20) node[anchor=east] {40};
		\draw (-14.25, 2.60) node[anchor=east] {20};
		\draw (-14.25, 2.00) node[anchor=east] {0};
		\draw (-14.25, 1.40) node[anchor=east] {-20};
		\draw (-14.25, 0.80) node[anchor=east] {-40};
		\draw (-15.10, 2.00) node[rotate=90]   {y [mm]};		
		\end{tikzpicture}
	\end{minipage}
	%%%%%%%%%%%%%%%%%%%%%%%%%%%%%%%%%%%%%%%%%%%%%%%%%%%%%%%%%%%%%%%%
	\begin{minipage}{\textwidth}
		\raggedleft	
		\begin{tikzpicture}
		\node[] at (0,0) {\includegraphics[width=1.75in] {Figures/TEVel_St0p37_T00p00_C15p00_p00mm_pActual20_pRaw19.png}};		
		\coordinate (L) at (-1.80,1.10);
		\draw[black,thick, fill=white] (L) circle [radius=0.30cm] node[] {E} ;
		\node[right=0.3cm of L] {\scriptsize $t/T=0.76$};		
		\end{tikzpicture}~			
		\begin{tikzpicture}
		\node[] at (0,0) {\includegraphics[width=1.75in] {Figures/TEVel_St0p37_T00p00_C15p00_p00mm_pActual22_pRaw21.png}};		
		\coordinate (L) at (-1.80,1.10);
		\draw[black,thick, fill=white] (L) circle [radius=0.30cm] node[] {F} ;
		\node[right=0.3cm of L] {\scriptsize $t/T=0.84$};
		\end{tikzpicture}~			
		\begin{tikzpicture}
		\node[] at (0,0) {\includegraphics[width=1.75in] {Figures/TEVel_St0p37_T00p00_C15p00_p00mm_pActual26_pRaw25.png}};		
		\coordinate (L) at (-1.80,1.10);
		\draw[black,thick, fill=white] (L) circle [radius=0.30cm] node[] {G} ;
		\node[right=0.3cm of L] {\scriptsize $t/T=1.00$};
		\end{tikzpicture}
		
		\begin{tikzpicture}[overlay]
		\draw (-14.25, 3.20) node[anchor=east] {40};
		\draw (-14.25, 2.60) node[anchor=east] {20};
		\draw (-14.25, 2.00) node[anchor=east] {0};
		\draw (-14.25, 1.40) node[anchor=east] {-20};
		\draw (-14.25, 0.80) node[anchor=east] {-40};
		\draw (-15.10, 2.00) node[rotate=90]   {y [mm]};		
		\end{tikzpicture}
		
		\begin{tikzpicture} [overlay]
		\draw (-13.68, 0.70) node[] {120};
		\draw (-12.49, 0.70) node[] {160};
		\draw (-11.29, 0.70) node[] {200};
		\draw (-10.10, 0.70) node[] {240};
		\draw (-11.89, 0.25) node[] {x [mm]};
		
		\draw (-8.83, 0.70) node[] {120};
		\draw (-7.64, 0.70) node[] {160};
		\draw (-6.44, 0.70) node[] {200};
		\draw (-5.25, 0.70) node[] {240};
		\draw (-7.04, 0.25) node[] {x [mm]};
		
		\draw (-3.97, 0.70) node[] {120};
		\draw (-2.78, 0.70) node[] {160};
		\draw (-1.58, 0.70) node[] {200};
		\draw (-0.39, 0.70) node[] {240};
		\draw (-2.18, 0.25) node[] {x [mm]};
		\end{tikzpicture}
	\end{minipage}
	%%%%%%%%%%%%%%%%%%%%%%%%%%%%%%%%%%%%%%%%%%%%%%%%%%%%%%%%%%%%%%%%
	
	\caption{(Case~5: SG2, KG1) Spanwise vorticity ($\omega_z=\pm[1,4,9,16]s^{-1}$) contours are shown here for case~5 which has $\theta_{T,o}=0.22^\circ$, $\theta_{C,o}=11.18^\circ$, and $St=0.371$. Positive spanwise vorticity is shown in red and negative in blue: (\textbf{A}) The trailing edge motion profile where the solid curve represents the trailing edge amplitude and the dashed curve represents the trailing edge velocity. (\textbf{B}) $t/T=0.40$. (\textbf{C}) $t/T=0.52$. (\textbf{D}) $t/T=0.64$. (\textbf{E}) $t/T=0.76$. (\textbf{F}) $t/T=0.84$. (\textbf{G}) $t/T=1.00$.}
	\label{Fig-TEVel-St37_C15}
\end{figure} 


%%%%%%%%%%%%%%%%%%% Case 6 %%%%%%%%%%%%%%%%%%%%%%%%%%%%%%%%%%%%%%%%%%%%%%%%%%%%%%%%%%%%%%%%
\begin{figure}[htbp]
	\centering	
	\begin{minipage}{\textwidth}
		\centering	
		\begin{tikzpicture}	
		\node[] at (0,0) {\includegraphics[width=5.2in]
			{Figures/TEVel_St0p37_T01p99_C10p00_p00mm_Velocity.png}};		
		
		\coordinate (L) at (-6.15,  1.25);
		%		\node[right=0.30cm of L, fill=white] {\scriptsize Case 4};
		\draw[black,thick, fill=white] (L) circle [radius=0.30cm] ;
		\draw (L) node[scale=1.0] {A};
		
		\node[] at (4.84, 1) {\includegraphics[width=1.19in] {Figures/Legend.png}};
		
		%		% Acceleration and Deceleration
		%		\fill[fill=red,    fill opacity=0.3] (-0.705, -1.62) rectangle ( 2.056,1.59); % 0.50 - 0.735
		%		\fill[fill=blue,   fill opacity=0.3] ( 2.056, -1.62) rectangle ( 5.170,1.59); % 0.735 - 1.00	
		%
		%		% Shedding Circles
		%		\draw[black, thick, fill=yellow, fill opacity=0.6] (1.645, 0.150) circle(0.235);	% t/T = 0.70
		%		%		\draw[black, thick, fill=yellow, fill opacity=0.6] (2.820,-0.400) circle(0.05in);	% t/T = 0.80
		
		\node[right] at (-2.50,  1.00) {(B)};
		\node[right] at (-0.75,  1.20) {(C)};
		\node[right] at ( 0.60,  0.90) {(D)};
		\node[right] at ( 2.00,  0.45) {(E)};
		\node[right] at ( 3.35, -0.25) {(F)};
		\node[right] at ( 4.50, -0.75) {(G)};
		
		\draw (-5.40, -1.9) node[] {0.1};
		\draw (-4.22, -1.9) node[] {0.2};
		\draw (-3.04, -1.9) node[] {0.3};
		\draw (-1.86, -1.9) node[] {0.4};
		\draw (-0.68, -1.9) node[] {0.5};
		\draw ( 0.50, -1.9) node[] {0.6};
		\draw ( 1.68, -1.9) node[] {0.7};
		\draw ( 2.86, -1.9) node[] {0.8};
		\draw ( 4.04, -1.9) node[] {0.9};
		\draw ( 5.22, -1.9) node[] {1.0};
		\draw ( 6.40, -1.9) node[] {1.1};
		\draw ( 0.00, -2.3) node[] {t/T};
		\end{tikzpicture}
		
		\begin{tikzpicture}[overlay]
		\draw (-6.55, 3.80) node[anchor=east] {10};
		\draw (-6.55, 3.00) node[anchor=east] {0};
		\draw (-6.55, 2.15) node[anchor=east] {-10};
		\draw (-7.35, 3.00) node[rotate=90]   {TE Amplitude [mm]};	
		
		\draw (6.60, 4.050) node[anchor=west] {100};
		\draw (6.60, 3.525) node[anchor=west] {50};
		\draw (6.60, 3.000) node[anchor=west] {0};
		\draw (6.60, 2.450) node[anchor=west] {-50};
		\draw (6.60, 1.900) node[anchor=west] {-100};
		\draw (7.70, 3.000) node[rotate=90]   {TE Velocity [mm/s]};		
		\end{tikzpicture}
		
	\end{minipage}
	
	%%%%%%%%%%%%%%%%%%%%%%%%%%%%%%%%%%%%%%%%%%%%%%%%%%%%%%%%%%%%%%%%
	\begin{minipage}{\textwidth}
		\raggedleft	
		\begin{tikzpicture}
		\node[] at (0,0) {\includegraphics[width=1.75in] {Figures/TEVel_St0p37_T01p99_C10p00_p00mm_pActual11_pRaw08.png}};		
		\coordinate (L) at (-1.80,1.10);
		\draw[black,thick, fill=white] (L) circle [radius=0.30cm] node[] {B} ;
		\node[right=0.3cm of L] {\scriptsize $t/T=0.40$};		
		\end{tikzpicture}~			
		\begin{tikzpicture}
		\node[] at (0,0) {\includegraphics[width=1.75in] {Figures/TEVel_St0p37_T01p99_C10p00_p00mm_pActual14_pRaw11.png}};		
		\coordinate (L) at (-1.80,1.10);
		\draw[black,thick, fill=white] (L) circle [radius=0.30cm] node[] {C} ;
		\node[right=0.3cm of L] {\scriptsize $t/T=0.52$};
		\end{tikzpicture}~			
		\begin{tikzpicture}
		\node[] at (0,0) {\includegraphics[width=1.75in] {Figures/TEVel_St0p37_T01p99_C10p00_p00mm_pActual17_pRaw14.png}};		
		\coordinate (L) at (-1.80,1.10);
		\draw[black,thick, fill=white] (L) circle [radius=0.30cm] node[] {D} ;
		\node[right=0.3cm of L] {\scriptsize $t/T=0.64$};
		\end{tikzpicture}
		
		\begin{tikzpicture}[overlay]
		\draw (-14.25, 3.20) node[anchor=east] {40};
		\draw (-14.25, 2.60) node[anchor=east] {20};
		\draw (-14.25, 2.00) node[anchor=east] {0};
		\draw (-14.25, 1.40) node[anchor=east] {-20};
		\draw (-14.25, 0.80) node[anchor=east] {-40};
		\draw (-15.10, 2.00) node[rotate=90]   {y [mm]};		
		\end{tikzpicture}
	\end{minipage}
	%%%%%%%%%%%%%%%%%%%%%%%%%%%%%%%%%%%%%%%%%%%%%%%%%%%%%%%%%%%%%%%%
	\begin{minipage}{\textwidth}
		\raggedleft	
		\begin{tikzpicture}
		\node[] at (0,0) {\includegraphics[width=1.75in] {Figures/TEVel_St0p37_T01p99_C10p00_p00mm_pActual20_pRaw17.png}};		
		\coordinate (L) at (-1.80,1.10);
		\draw[black,thick, fill=white] (L) circle [radius=0.30cm] node[] {E} ;
		\node[right=0.3cm of L] {\scriptsize $t/T=0.76$};		
		\end{tikzpicture}~			
		\begin{tikzpicture}
		\node[] at (0,0) {\includegraphics[width=1.75in] {Figures/TEVel_St0p37_T01p99_C10p00_p00mm_pActual22_pRaw19.png}};		
		\coordinate (L) at (-1.80,1.10);
		\draw[black,thick, fill=white] (L) circle [radius=0.30cm] node[] {F} ;
		\node[right=0.3cm of L] {\scriptsize $t/T=0.84$};
		\end{tikzpicture}~			
		\begin{tikzpicture}
		\node[] at (0,0) {\includegraphics[width=1.75in] {Figures/TEVel_St0p37_T01p99_C10p00_p00mm_pActual26_pRaw23.png}};		
		\coordinate (L) at (-1.80,1.10);
		\draw[black,thick, fill=white] (L) circle [radius=0.30cm] node[] {G} ;
		\node[right=0.3cm of L] {\scriptsize $t/T=1.00$};
		\end{tikzpicture}
		
		\begin{tikzpicture}[overlay]
		\draw (-14.25, 3.20) node[anchor=east] {40};
		\draw (-14.25, 2.60) node[anchor=east] {20};
		\draw (-14.25, 2.00) node[anchor=east] {0};
		\draw (-14.25, 1.40) node[anchor=east] {-20};
		\draw (-14.25, 0.80) node[anchor=east] {-40};
		\draw (-15.10, 2.00) node[rotate=90]   {y [mm]};		
		\end{tikzpicture}
		
		\begin{tikzpicture} [overlay]
		\draw (-13.68, 0.70) node[] {120};
		\draw (-12.49, 0.70) node[] {160};
		\draw (-11.29, 0.70) node[] {200};
		\draw (-10.10, 0.70) node[] {240};
		\draw (-11.89, 0.25) node[] {x [mm]};
		
		\draw (-8.83, 0.70) node[] {120};
		\draw (-7.64, 0.70) node[] {160};
		\draw (-6.44, 0.70) node[] {200};
		\draw (-5.25, 0.70) node[] {240};
		\draw (-7.04, 0.25) node[] {x [mm]};
		
		\draw (-3.97, 0.70) node[] {120};
		\draw (-2.78, 0.70) node[] {160};
		\draw (-1.58, 0.70) node[] {200};
		\draw (-0.39, 0.70) node[] {240};
		\draw (-2.18, 0.25) node[] {x [mm]};
		\end{tikzpicture}
	\end{minipage}
	%%%%%%%%%%%%%%%%%%%%%%%%%%%%%%%%%%%%%%%%%%%%%%%%%%%%%%%%%%%%%%%%
	
	\caption{(Case~6: SG2, KG2) Spanwise vorticity ($\omega_z=\pm[1,4,9,16]s^{-1}$) contours are shown here for case~6 which has $\theta_{T,o}=2.06^\circ$, $\theta_{C,o}=9.12^\circ$, and $St=0.403$. Positive spanwise vorticity is shown in red and negative in blue: (\textbf{A}) The trailing edge motion profile where the solid curve represents the trailing edge amplitude and the dashed curve represents the trailing edge velocity. (\textbf{B}) $t/T=0.40$. (\textbf{C}) $t/T=0.52$. (\textbf{D}) $t/T=0.64$. (\textbf{E}) $t/T=0.76$. (\textbf{F}) $t/T=0.84$. (\textbf{G}) $t/T=1.00$.}
	\label{Fig-TEVel-St37_C10}
\end{figure}


%%%%%%%%%%%%%%%%%%% Case 7 %%%%%%%%%%%%%%%%%%%%%%%%%%%%%%%%%%%%%%%%%%%%%%%%%%%%%%%%%%%%%%%%
\begin{figure}[htbp]
	\centering	
	\begin{minipage}{\textwidth}
		\centering	
		\begin{tikzpicture}	
		\node[] at (0,0) {\includegraphics[width=5.2in]
			{Figures/TEVel_St0p37_T03p03_C05p00_p00mm_Velocity.png}};		
		
		\coordinate (L) at (-6.15,  1.25);
		%		\node[right=0.30cm of L, fill=white] {\scriptsize Case 4};
		\draw[black,thick, fill=white] (L) circle [radius=0.30cm] ;
		\draw (L) node[scale=1.0] {A};
		
		\node[] at (4.84, 1) {\includegraphics[width=1.19in] {Figures/Legend.png}};
		
		%		% Acceleration and Deceleration
		%		\fill[fill=red,    fill opacity=0.3] (-0.705, -1.62) rectangle ( 2.056,1.59); % 0.50 - 0.735
		%		\fill[fill=blue,   fill opacity=0.3] ( 2.056, -1.62) rectangle ( 5.170,1.59); % 0.735 - 1.00	
		%
		%		% Shedding Circles
		%		\draw[black, thick, fill=yellow, fill opacity=0.6] (1.645, 0.150) circle(0.235);	% t/T = 0.70
		%		%		\draw[black, thick, fill=yellow, fill opacity=0.6] (2.820,-0.400) circle(0.05in);	% t/T = 0.80
		
		\node[right] at (-2.50,  0.95) {(B)};
		\node[right] at (-0.75,  1.10) {(C)};
		\node[right] at ( 0.60,  0.75) {(D)};
		\node[right] at ( 1.60, -0.35) {(E)};
		\node[right] at ( 3.00, -0.25) {(F)};
		\node[right] at ( 4.50, -0.65) {(G)};
		
		\draw (-5.40, -1.9) node[] {0.1};
		\draw (-4.22, -1.9) node[] {0.2};
		\draw (-3.04, -1.9) node[] {0.3};
		\draw (-1.86, -1.9) node[] {0.4};
		\draw (-0.68, -1.9) node[] {0.5};
		\draw ( 0.50, -1.9) node[] {0.6};
		\draw ( 1.68, -1.9) node[] {0.7};
		\draw ( 2.86, -1.9) node[] {0.8};
		\draw ( 4.04, -1.9) node[] {0.9};
		\draw ( 5.22, -1.9) node[] {1.0};
		\draw ( 6.40, -1.9) node[] {1.1};
		\draw ( 0.00, -2.3) node[] {t/T};
		\end{tikzpicture}
		
		\begin{tikzpicture}[overlay]
		\draw (-6.55, 3.80) node[anchor=east] {10};
		\draw (-6.55, 3.00) node[anchor=east] {0};
		\draw (-6.55, 2.15) node[anchor=east] {-10};
		\draw (-7.35, 3.00) node[rotate=90]   {TE Amplitude [mm]};	
		
		\draw (6.60, 4.050) node[anchor=west] {100};
		\draw (6.60, 3.525) node[anchor=west] {50};
		\draw (6.60, 3.000) node[anchor=west] {0};
		\draw (6.60, 2.450) node[anchor=west] {-50};
		\draw (6.60, 1.900) node[anchor=west] {-100};
		\draw (7.70, 3.000) node[rotate=90]   {TE Velocity [mm/s]};		
		\end{tikzpicture}
		
	\end{minipage}
	
	%%%%%%%%%%%%%%%%%%%%%%%%%%%%%%%%%%%%%%%%%%%%%%%%%%%%%%%%%%%%%%%%
	\begin{minipage}{\textwidth}
		\raggedleft	
		\begin{tikzpicture}
		\node[] at (0,0) {\includegraphics[width=1.75in] {Figures/TEVel_St0p37_T03p03_C05p00_p00mm_pActual11_pRaw07.png}};		
		\coordinate (L) at (-1.80,1.10);
		\draw[black,thick, fill=white] (L) circle [radius=0.30cm] node[] {B} ;
		\node[right=0.3cm of L] {\scriptsize $t/T=0.40$};		
		\end{tikzpicture}~			
		\begin{tikzpicture}
		\node[] at (0,0) {\includegraphics[width=1.75in] {Figures/TEVel_St0p37_T03p03_C05p00_p00mm_pActual14_pRaw10.png}};		
		\coordinate (L) at (-1.80,1.10);
		\draw[black,thick, fill=white] (L) circle [radius=0.30cm] node[] {C} ;
		\node[right=0.3cm of L] {\scriptsize $t/T=0.52$};
		\end{tikzpicture}~			
		\begin{tikzpicture}
		\node[] at (0,0) {\includegraphics[width=1.75in] {Figures/TEVel_St0p37_T03p03_C05p00_p00mm_pActual17_pRaw13.png}};		
		\coordinate (L) at (-1.80,1.10);
		\draw[black,thick, fill=white] (L) circle [radius=0.30cm] node[] {D} ;
		\node[right=0.3cm of L] {\scriptsize $t/T=0.64$};
		\end{tikzpicture}
		
		\begin{tikzpicture}[overlay]
		\draw (-14.25, 3.20) node[anchor=east] {40};
		\draw (-14.25, 2.60) node[anchor=east] {20};
		\draw (-14.25, 2.00) node[anchor=east] {0};
		\draw (-14.25, 1.40) node[anchor=east] {-20};
		\draw (-14.25, 0.80) node[anchor=east] {-40};
		\draw (-15.10, 2.00) node[rotate=90]   {y [mm]};		
		\end{tikzpicture}
	\end{minipage}
	%%%%%%%%%%%%%%%%%%%%%%%%%%%%%%%%%%%%%%%%%%%%%%%%%%%%%%%%%%%%%%%%
	\begin{minipage}{\textwidth}
		\raggedleft	
		\begin{tikzpicture}
		\node[] at (0,0) {\includegraphics[width=1.75in] {Figures/TEVel_St0p37_T03p03_C05p00_p00mm_pActual20_pRaw16.png}};		
		\coordinate (L) at (-1.80,1.10);
		\draw[black,thick, fill=white] (L) circle [radius=0.30cm] node[] {E} ;
		\node[right=0.3cm of L] {\scriptsize $t/T=0.76$};		
		\end{tikzpicture}~			
		\begin{tikzpicture}
		\node[] at (0,0) {\includegraphics[width=1.75in] {Figures/TEVel_St0p37_T03p03_C05p00_p00mm_pActual22_pRaw18.png}};		
		\coordinate (L) at (-1.80,1.10);
		\draw[black,thick, fill=white] (L) circle [radius=0.30cm] node[] {F} ;
		\node[right=0.3cm of L] {\scriptsize $t/T=0.84$};
		\end{tikzpicture}~			
		\begin{tikzpicture}
		\node[] at (0,0) {\includegraphics[width=1.75in] {Figures/TEVel_St0p37_T03p03_C05p00_p00mm_pActual26_pRaw22.png}};		
		\coordinate (L) at (-1.80,1.10);
		\draw[black,thick, fill=white] (L) circle [radius=0.30cm] node[] {G} ;
		\node[right=0.3cm of L] {\scriptsize $t/T=1.00$};
		\end{tikzpicture}
		
		\begin{tikzpicture}[overlay]
		\draw (-14.25, 3.20) node[anchor=east] {40};
		\draw (-14.25, 2.60) node[anchor=east] {20};
		\draw (-14.25, 2.00) node[anchor=east] {0};
		\draw (-14.25, 1.40) node[anchor=east] {-20};
		\draw (-14.25, 0.80) node[anchor=east] {-40};
		\draw (-15.10, 2.00) node[rotate=90]   {y [mm]};		
		\end{tikzpicture}
		
		\begin{tikzpicture} [overlay]
		\draw (-13.68, 0.70) node[] {120};
		\draw (-12.49, 0.70) node[] {160};
		\draw (-11.29, 0.70) node[] {200};
		\draw (-10.10, 0.70) node[] {240};
		\draw (-11.89, 0.25) node[] {x [mm]};
		
		\draw (-8.83, 0.70) node[] {120};
		\draw (-7.64, 0.70) node[] {160};
		\draw (-6.44, 0.70) node[] {200};
		\draw (-5.25, 0.70) node[] {240};
		\draw (-7.04, 0.25) node[] {x [mm]};
		
		\draw (-3.97, 0.70) node[] {120};
		\draw (-2.78, 0.70) node[] {160};
		\draw (-1.58, 0.70) node[] {200};
		\draw (-0.39, 0.70) node[] {240};
		\draw (-2.18, 0.25) node[] {x [mm]};
		\end{tikzpicture}
	\end{minipage}
	%%%%%%%%%%%%%%%%%%%%%%%%%%%%%%%%%%%%%%%%%%%%%%%%%%%%%%%%%%%%%%%%
	
	\caption{(Case~7: SG2, KG3) Spanwise vorticity ($\omega_z=\pm[1,4,9,16]s^{-1}$) contours are shown here for case~7 which has $\theta_{T,o}=3.04^\circ$, $\theta_{C,o}=4.91^\circ$, and $St=0.368$. Positive spanwise vorticity is shown in red and negative in blue: (\textbf{A}) The trailing edge motion profile where the solid curve represents the trailing edge amplitude and the dashed curve represents the trailing edge velocity. (\textbf{B}) $t/T=0.40$. (\textbf{C}) $t/T=0.52$. (\textbf{D}) $t/T=0.64$. (\textbf{E}) $t/T=0.76$. (\textbf{F}) $t/T=0.84$. (\textbf{G}) $t/T=1.00$.}
	\label{Fig-TEVel-St37_C05}
\end{figure}


%%%%%%%%%%%%%%%%%%% Case 8 %%%%%%%%%%%%%%%%%%%%%%%%%%%%%%%%%%%%%%%%%%%%%%%%%%%%%%%%%%%%%%%%
\begin{figure}[htbp]
	\centering	
	\begin{minipage}{\textwidth}
		\centering	
		\begin{tikzpicture}	
		\node[] at (0,0) {\includegraphics[width=5.2in]
			{Figures/TEVel_St0p37_T03p64_C00p00_p00mm_Velocity.png}};		
		
		\coordinate (L) at (-6.15,  1.25);
		%		\node[right=0.30cm of L, fill=white] {\scriptsize Case 4};
		\draw[black,thick, fill=white] (L) circle [radius=0.30cm] ;
		\draw (L) node[scale=1.0] {A};
		
		\node[] at (4.84, 1) {\includegraphics[width=1.19in] {Figures/Legend.png}};
		
		%		% Acceleration and Deceleration
		%		\fill[fill=red,    fill opacity=0.3] (-0.705, -1.62) rectangle ( 2.056,1.59); % 0.50 - 0.735
		%		\fill[fill=blue,   fill opacity=0.3] ( 2.056, -1.62) rectangle ( 5.170,1.59); % 0.735 - 1.00	
		%
		%		% Shedding Circles
		%		\draw[black, thick, fill=yellow, fill opacity=0.6] (1.645, 0.150) circle(0.235);	% t/T = 0.70
		%		%		\draw[black, thick, fill=yellow, fill opacity=0.6] (2.820,-0.400) circle(0.05in);	% t/T = 0.80
		
		\node[right] at (-2.50,  0.90) {(B)};
		\node[right] at (-0.75,  1.10) {(C)};
		\node[right] at ( 0.60,  0.80) {(D)};
		\node[right] at ( 1.60, -0.45) {(E)};
		\node[right] at ( 2.90, -0.25) {(F)};
		\node[right] at ( 4.50, -0.75) {(G)};
		
		\draw (-5.40, -1.9) node[] {0.1};
		\draw (-4.22, -1.9) node[] {0.2};
		\draw (-3.04, -1.9) node[] {0.3};
		\draw (-1.86, -1.9) node[] {0.4};
		\draw (-0.68, -1.9) node[] {0.5};
		\draw ( 0.50, -1.9) node[] {0.6};
		\draw ( 1.68, -1.9) node[] {0.7};
		\draw ( 2.86, -1.9) node[] {0.8};
		\draw ( 4.04, -1.9) node[] {0.9};
		\draw ( 5.22, -1.9) node[] {1.0};
		\draw ( 6.40, -1.9) node[] {1.1};
		\draw ( 0.00, -2.3) node[] {t/T};
		\end{tikzpicture}
		
		\begin{tikzpicture}[overlay]
		\draw (-6.55, 3.80) node[anchor=east] {10};
		\draw (-6.55, 3.00) node[anchor=east] {0};
		\draw (-6.55, 2.15) node[anchor=east] {-10};
		\draw (-7.35, 3.00) node[rotate=90]   {TE Amplitude [mm]};	
		
		\draw (6.60, 4.050) node[anchor=west] {100};
		\draw (6.60, 3.525) node[anchor=west] {50};
		\draw (6.60, 3.000) node[anchor=west] {0};
		\draw (6.60, 2.450) node[anchor=west] {-50};
		\draw (6.60, 1.900) node[anchor=west] {-100};
		\draw (7.70, 3.000) node[rotate=90]   {TE Velocity [mm/s]};		
		\end{tikzpicture}
		
	\end{minipage}
	%%%%%%%%%%%%%%%%%%%%%%%%%%%%%%%%%%%%%%%%%%%%%%%%%%%%%%%%%%%%%%%%
	\begin{minipage}{\textwidth}
		\raggedleft	
		\begin{tikzpicture}
		\node[] at (0,0) {\includegraphics[width=1.75in] {Figures/TEVel_St0p37_T03p64_C00p00_p00mm_pActual11_pRaw05.png}};		
		\coordinate (L) at (-1.80,1.10);
		\draw[black,thick, fill=white] (L) circle [radius=0.30cm] node[] {B} ;
		\node[right=0.3cm of L] {\scriptsize $t/T=0.40$};		
		\end{tikzpicture}~			
		\begin{tikzpicture}
		\node[] at (0,0) {\includegraphics[width=1.75in] {Figures/TEVel_St0p37_T03p64_C00p00_p00mm_pActual14_pRaw08.png}};		
		\coordinate (L) at (-1.80,1.10);
		\draw[black,thick, fill=white] (L) circle [radius=0.30cm] node[] {C} ;
		\node[right=0.3cm of L] {\scriptsize $t/T=0.52$};
		\end{tikzpicture}~			
		\begin{tikzpicture}
		\node[] at (0,0) {\includegraphics[width=1.75in] {Figures/TEVel_St0p37_T03p64_C00p00_p00mm_pActual17_pRaw11.png}};		
		\coordinate (L) at (-1.80,1.10);
		\draw[black,thick, fill=white] (L) circle [radius=0.30cm] node[] {D} ;
		\node[right=0.3cm of L] {\scriptsize $t/T=0.64$};
		\end{tikzpicture}
		
		\begin{tikzpicture}[overlay]
		\draw (-14.25, 3.20) node[anchor=east] {40};
		\draw (-14.25, 2.60) node[anchor=east] {20};
		\draw (-14.25, 2.00) node[anchor=east] {0};
		\draw (-14.25, 1.40) node[anchor=east] {-20};
		\draw (-14.25, 0.80) node[anchor=east] {-40};
		\draw (-15.10, 2.00) node[rotate=90]   {y [mm]};		
		\end{tikzpicture}
	\end{minipage}
	%%%%%%%%%%%%%%%%%%%%%%%%%%%%%%%%%%%%%%%%%%%%%%%%%%%%%%%%%%%%%%%%
	\begin{minipage}{\textwidth}
		\raggedleft	
		\begin{tikzpicture}
		\node[] at (0,0) {\includegraphics[width=1.75in] {Figures/TEVel_St0p37_T03p64_C00p00_p00mm_pActual20_pRaw14.png}};		
		\coordinate (L) at (-1.80,1.10);
		\draw[black,thick, fill=white] (L) circle [radius=0.30cm] node[] {E} ;
		\node[right=0.3cm of L] {\scriptsize $t/T=0.76$};		
		\end{tikzpicture}~			
		\begin{tikzpicture}
		\node[] at (0,0) {\includegraphics[width=1.75in] {Figures/TEVel_St0p37_T03p64_C00p00_p00mm_pActual22_pRaw16.png}};		
		\coordinate (L) at (-1.80,1.10);
		\draw[black,thick, fill=white] (L) circle [radius=0.30cm] node[] {F} ;
		\node[right=0.3cm of L] {\scriptsize $t/T=0.84$};
		\end{tikzpicture}~			
		\begin{tikzpicture}
		\node[] at (0,0) {\includegraphics[width=1.75in] {Figures/TEVel_St0p37_T03p64_C00p00_p00mm_pActual26_pRaw20.png}};		
		\coordinate (L) at (-1.80,1.10);
		\draw[black,thick, fill=white] (L) circle [radius=0.30cm] node[] {G} ;
		\node[right=0.3cm of L] {\scriptsize $t/T=1.00$};
		\end{tikzpicture}
		
		\begin{tikzpicture}[overlay]
		\draw (-14.25, 3.20) node[anchor=east] {40};
		\draw (-14.25, 2.60) node[anchor=east] {20};
		\draw (-14.25, 2.00) node[anchor=east] {0};
		\draw (-14.25, 1.40) node[anchor=east] {-20};
		\draw (-14.25, 0.80) node[anchor=east] {-40};
		\draw (-15.10, 2.00) node[rotate=90]   {y [mm]};		
		\end{tikzpicture}
		
		\begin{tikzpicture} [overlay]
		\draw (-13.68, 0.70) node[] {120};
		\draw (-12.49, 0.70) node[] {160};
		\draw (-11.29, 0.70) node[] {200};
		\draw (-10.10, 0.70) node[] {240};
		\draw (-11.89, 0.25) node[] {x [mm]};
		
		\draw (-8.83, 0.70) node[] {120};
		\draw (-7.64, 0.70) node[] {160};
		\draw (-6.44, 0.70) node[] {200};
		\draw (-5.25, 0.70) node[] {240};
		\draw (-7.04, 0.25) node[] {x [mm]};
		
		\draw (-3.97, 0.70) node[] {120};
		\draw (-2.78, 0.70) node[] {160};
		\draw (-1.58, 0.70) node[] {200};
		\draw (-0.39, 0.70) node[] {240};
		\draw (-2.18, 0.25) node[] {x [mm]};
		\end{tikzpicture}
	\end{minipage}
	%%%%%%%%%%%%%%%%%%%%%%%%%%%%%%%%%%%%%%%%%%%%%%%%%%%%%%%%%%%%%%%%
	
	\caption{(Case~8: SG2, KG4) Spanwise vorticity ($\omega_z=\pm[1,4,9,16]s^{-1}$) contours are shown here for case~8 which has $\theta_{T,o}=3.63^\circ$, $\theta_{C,o}=0.68^\circ$, and $St=0.378$. Positive spanwise vorticity is shown in red and negative in blue: (\textbf{A}) The trailing edge motion profile where the solid curve represents the trailing edge amplitude and the dashed curve represents the trailing edge velocity. (\textbf{B}) $t/T=0.40$. (\textbf{C}) $t/T=0.52$. (\textbf{D}) $t/T=0.64$. (\textbf{E}) $t/T=0.76$. (\textbf{F}) $t/T=0.84$. (\textbf{G}) $t/T=1.00$.}
	\label{Fig-TEVel-St37_C00}
\end{figure} 


%%%%%%%%%%%%%%%%%%% Time Averaged U Velocity -- Cases 1-8 %%%%%%%%%%%%%%%%%%%%%%%%%%%%%%%%%%
\begin{figure}
	\centering	
	\begin{tikzpicture}
	\node[] at (0,0) {\includegraphics[width=2.5in] {Figures/WakeMom_St0p27_T00p00_C15p00_p00mm_uTA_NonDimensional.png}};	
	\coordinate (L) at (-2.60,1.7);
	\draw[black,thick, fill=white] (L) circle [radius=0.30cm] ;
	\draw (L) node[scale=1.0] {A};	
	\node[right=0.30cm of L] {\scriptsize Case 1 (SG1 - KG1)};
	%	\draw (1.33, -0.15) node[scale=1.0] {\scriptsize P1};
	%	\draw (2.10,  1.05) node[scale=1.0] {\scriptsize S1};	
	\end{tikzpicture}~
	\begin{tikzpicture}
	\node[] at (0,0) {\includegraphics[width=2.5in] {Figures/WakeMom_St0p37_T00p00_C15p00_p00mm_uTA_NonDimensional.png}};	
	\coordinate (L) at (-2.60,1.7);
	\draw[black,thick, fill=white] (L) circle [radius=0.30cm] ;
	\draw (L) node[scale=1.0] {E};
	\node[right=0.30cm of L] {\scriptsize Case 5 (SG2 - KG1)};
	%	\draw (1.00, -0.40) node[scale=1.0] {\scriptsize P2};
	%	\draw (1.70,  0.60) node[scale=1.0] {\scriptsize P1};
	\end{tikzpicture}
	
	\begin{tikzpicture}[overlay]
	\draw (-6.50, 4.35) node[anchor=east] {40};
	\draw (-6.50, 3.50) node[anchor=east] {20};
	\draw (-6.50, 2.65) node[anchor=east] {0};
	\draw (-6.50, 1.80) node[anchor=east] {-20};
	\draw (-6.50, 0.95) node[anchor=east] {-40};
	\draw (-7.25, 2.65) node[rotate=90]   {y [mm]};		
	\end{tikzpicture}
	
	\begin{tikzpicture}
	\node[] at (0,0) {\includegraphics[width=2.5in] {Figures/WakeMom_St0p27_T01p99_C10p00_p00mm_uTA_NonDimensional.png}};		
	\coordinate (L) at (-2.60,1.7);
	\draw[black,thick, fill=white] (L) circle [radius=0.30cm] ;
	\draw (L) node[scale=1.0] {B};
	\node[right=0.30cm of L] {\scriptsize Case 2 (SG1 - KG2)};	
	%	\draw (1.10, -0.60) node[scale=1.0] {\scriptsize P2};
	%	\draw (1.80,  0.40) node[scale=1.0] {\scriptsize P1};
	\end{tikzpicture}~
	\begin{tikzpicture}
	\node[] at (0,0) {\includegraphics[width=2.5in] {Figures/WakeMom_St0p37_T01p99_C10p00_p00mm_uTA_NonDimensional.png}};	
	\coordinate (L) at (-2.60,1.7);
	\draw[black,thick, fill=white] (L) circle [radius=0.30cm] ;
	\draw (L) node[scale=1.0] {F};
	\node[right=0.30cm of L] {\scriptsize Case 6 (SG2 - KG2)};
	%	\draw (1.75,  0.45) node[scale=1.0] {\scriptsize P1};
	%	\draw (1.60, -0.40) node[scale=1.0] {\scriptsize S1};
	%	\draw (0.90, -0.80) node[scale=1.0] {\scriptsize S2};
	\end{tikzpicture}
	
	\begin{tikzpicture}[overlay]
	\draw (-6.50, 4.35) node[anchor=east] {40};
	\draw (-6.50, 3.50) node[anchor=east] {20};
	\draw (-6.50, 2.65) node[anchor=east] {0};
	\draw (-6.50, 1.80) node[anchor=east] {-20};
	\draw (-6.50, 0.95) node[anchor=east] {-40};
	\draw (-7.25, 2.65) node[rotate=90]   {y [mm]};		
	\end{tikzpicture}
	
	\begin{tikzpicture}
	\node[] at (0,0) {\includegraphics[width=2.5in] {Figures/WakeMom_St0p27_T03p03_C05p00_p00mm_uTA_NonDimensional.png}};	
	\coordinate (L) at (-2.60,1.7);
	\draw[black,thick, fill=white] (L) circle [radius=0.30cm] ;
	\draw (L) node[scale=1.0] {C};	
	\node[right=0.30cm of L] {\scriptsize Case 3 (SG1 - KG3)};
	%	\draw (1.33, -0.15) node[scale=1.0] {\scriptsize P1};
	%	\draw (2.10,  1.05) node[scale=1.0] {\scriptsize S1};	
	\end{tikzpicture}~
	\begin{tikzpicture}
	\node[] at (0,0) {\includegraphics[width=2.5in] {Figures/WakeMom_St0p37_T03p03_C05p00_p00mm_uTA_NonDimensional.png}};	
	\coordinate (L) at (-2.60,1.7);
	\draw[black,thick, fill=white] (L) circle [radius=0.30cm] ;
	\draw (L) node[scale=1.0] {G};
	\node[right=0.30cm of L] {\scriptsize Case 7 (SG2 - KG3)};
	%	\draw (1.00, -0.40) node[scale=1.0] {\scriptsize P2};
	%	\draw (1.70,  0.60) node[scale=1.0] {\scriptsize P1};
	\end{tikzpicture}
	
	\begin{tikzpicture}[overlay]
	\draw (-6.50, 4.35) node[anchor=east] {40};
	\draw (-6.50, 3.50) node[anchor=east] {20};
	\draw (-6.50, 2.65) node[anchor=east] {0};
	\draw (-6.50, 1.80) node[anchor=east] {-20};
	\draw (-6.50, 0.95) node[anchor=east] {-40};
	\draw (-7.25, 2.65) node[rotate=90]   {y [mm]};		
	\end{tikzpicture}
	
	\begin{tikzpicture}
	\node[] at (0,0) {\includegraphics[width=2.5in] {Figures/WakeMom_St0p27_T03p64_C00p00_p00mm_uTA_NonDimensional.png}};	
	\coordinate (L) at (-2.60,1.7);
	\draw[black,thick, fill=white] (L) circle [radius=0.30cm] ;
	\draw (L) node[scale=1.0] {D};	
	\node[right=0.30cm of L] {\scriptsize Case 4 (SG1 - KG4)};
	%	\draw (1.33, -0.15) node[scale=1.0] {\scriptsize P1};
	%	\draw (2.10,  1.05) node[scale=1.0] {\scriptsize S1};	
	\end{tikzpicture}~
	\begin{tikzpicture}
	\node[] at (0,0) {\includegraphics[width=2.5in] {Figures/WakeMom_St0p37_T03p64_C00p00_p00mm_uTA_NonDimensional.png}};	
	\coordinate (L) at (-2.60,1.7);
	\draw[black,thick, fill=white] (L) circle [radius=0.30cm] ;
	\draw (L) node[scale=1.0] {H};
	\node[right=0.30cm of L] {\scriptsize Case 8 (SG2 - KG4)};
	%	\draw (1.00, -0.40) node[scale=1.0] {\scriptsize P2};
	%	\draw (1.70,  0.60) node[scale=1.0] {\scriptsize P1};
	\end{tikzpicture}
	
	\begin{tikzpicture}[overlay]
	\draw (-6.50, 4.35) node[anchor=east] {40};
	\draw (-6.50, 3.50) node[anchor=east] {20};
	\draw (-6.50, 2.65) node[anchor=east] {0};
	\draw (-6.50, 1.80) node[anchor=east] {-20};
	\draw (-6.50, 0.95) node[anchor=east] {-40};
	\draw (-7.25, 2.65) node[rotate=90]   {y [mm]};		
	\end{tikzpicture}
	
	\begin{tikzpicture} [overlay]
	\draw (-5.70, 0.70) node[] {120};
	\draw (-4.00, 0.70) node[] {160};
	\draw (-2.30, 0.70) node[] {200};
	\draw (-0.60, 0.70) node[] {240};
	\draw (-3.15, 0.25) node[] {x [mm]};
	
	
	\draw (1.05, 0.70) node[] {120};
	\draw (2.75, 0.70) node[] {160};
	\draw (4.45, 0.70) node[] {200};
	\draw (6.15, 0.70) node[] {240};
	\draw (3.60, 0.25) node[] {x [mm]};
	\end{tikzpicture}
	
	\caption{Time averaged $x$-direction velocity ($U/U_{\infty}-1=\pm[0.05, 0.10, 0.15, 0.20, 0.30]$) contours are shown here for cases~1 through 8 where excess velocity is red and velocity deficit is blue: 
		(\textbf{A}) Case 1 - SG1 and KG1. 
		(\textbf{B}) Case 2 - SG1 and KG2. 
		(\textbf{C}) Case 3 - SG1 and KG3. 
		(\textbf{D}) Case 4 - SG1 and KG4.  
		(\textbf{E}) Case 5 - SG2 and KG1.
		(\textbf{F}) Case 6 - SG2 and KG2. 
		(\textbf{G}) Case 7 - SG2 and KG3. 
		(\textbf{H}) Case 8 - SG2 and KG4.}
	
	\label{Fig-uTA}
	
\end{figure}


%%%%%%%%%%%%%%%%%%%%%%%%%%%%%%%%%%%%%%%%%%
% Citations and References in Supplementary files are permitted provided that they also appear in the reference list here. 

%=====================================
% References, variant A: internal bibliography
%=====================================
%\reftitle{References}
%\begin{thebibliography}{999}
%	
%	
%	
%	\bibitem[Lighthill(1969)]{Lighthill1969}
%	Lighthill, M.J. Hydromechanics of Aquatic Animal Propulsion. Annual Review of Fluid Mechanics 1969, 1, 413–446.
%	
%	\bibitem[Magnuson(1978)]{Magnuson1978}
%	Magnuson, J.J. Locomotion by Scombrid Fishes: Hydromechanics, Morphology, and Behavior. In Fish Physiology; Hoar, W.S., Randall, D.J., Eds.; Locomotion; Academic Press, 1978; Vol. 7, pp. 239–313.
%	
%	\bibitem[Bernal(2001)]{Bernal2001}
%	Bernal, D.; Dickson, K.A.; Shadwick, R.E.; Graham, J.B. Review: Analysis of the evolutionary convergence for high performance swimming in lamnid sharks and tunas. Comparative Biochemistry and Physiology Part A: Molecular \& Integrative Physiology 2001, 129, 695–726.	
%	
%	\bibitem[Koochesfahani(1989)]{Koochesfahani1989}
%	Koochesfahani, M.M. Vortical patterns in the wake of an oscillating airfoil. AIAA Journal 1989, 27, 1200–1205.
%	
%	\bibitem[Triantafyllou(1993)]{Triantafyllou1993}
%	Triantafyllou, G.S.; Triantafyllou, M.S.; Grosenbaugh, M.A. Optimal Thrust Development in Oscillating Foils with Application to Fish Propulsion. Journal of Fluids and Structures 1993, 7, 205–224.
%	
%	\bibitem[Read(2003)]{Read2003}
%	Read, D.A.; Hover, F.S.; Triantafyllou, M.S. Forces on oscillating foils for propulsion and maneuvering. Journal of Fluids and Structures 2003, 17, 163–183.
%	
%	\bibitem[Buchholz(2008)]{Buchholz2008}
%	Buchholz, J.H.J.; Smits, A.J. The wake structure and thrust performance of a rigid low-aspect-ratio pitching panel. Journal of Fluid Mechanics 2008, 603.
%	
%	\bibitem[Green(2011)]{Green2011}
%	Green, M.A.; Rowley, C.W.; Smits, A.J. The unsteady three-dimensional wake produced by a trapezoidal pitching panel. Journal of Fluid Mechanics 2011, 685, 117–145.
%	
%	\bibitem[King(2018)]{King2018}
%	King, J.T.; Kumar, R.; Green, M.A. Experimental observations of the three-dimensional wake structures and dynamics generated by a rigid, bioinspired pitching panel. Physical Review Fluids 2018, 3.
%	
%	\bibitem[Floryan(2017)]{Floryan2017}
%	Floryan, D.; Van Buren, T.; Rowley, C.W.; Smits, A.J. Scaling the propulsive performance of heaving and pitching foils. Journal of Fluid Mechanics 2017, 822, 386–397.
%	
%	\bibitem[Moored(2018)]{Moored2018}
%	Moored, K.W.; Quinn, D.B. Inviscid Scaling Laws of a Self-Propelled Pitching Airfoil. AIAA Journal 2018, 1–15.
%	
%	\bibitem[VanBuren(2018)]{VanBuren2018a}
%	Van Buren, T.; Floryan, D.; Wei, N.; Smits, A.J. Flow speed has little impact on propulsive characteristics of oscillating foils. Physical Review Fluids 2018, 3.
%	
%	\bibitem[Ayancik(2019)]{Ayancik2019}
%	Ayancik, F.; Zhong, Q.; Quinn, D.B.; Brandes, A.; Bart-Smith, H.; Moored, K.W. Scaling laws for the propulsive performance of three-dimensional pitching propulsors. J. Fluid Mech. 2019, 871, 1117–1138.
%	
%	\bibitem[Paraz(2016)]{Paraz2016}
%	Paraz, F.; Schouveiler, L.; Eloy, C. Thrust generation by a heaving flexible foil: Resonance, nonlinearities, and optimality. Physics of Fluids 2016, 28, 011903.
%	
%	\bibitem[Quinn(2014)]{Quinn2014}
%	Quinn, D.B.; Lauder, G.V.; Smits, A.J. Scaling the propulsive performance of heaving flexible panels. Journal of Fluid Mechanics 2014, 738, 250–267.
%	
%	\bibitem[Rosic(2017)]{Rosic2017}
%	Rosic, M.-L.N.; Thornycroft, P.J.M.; Feilich, K.L.; Lucas, K.N.; Lauder, G.V. Performance variation due to stiffness in a tuna-inspired flexible foil model. Bioinspir. Biomim. 2017, 12, 016011.
%	
%	\bibitem[Ay(2018)]{Ay2018}
%	Ay, M.; Korkmaz, D.; Ozmen Koca, G.; Bal, C.; Akpolat, Z.; Bingol, M. Mechatronic Design and Manufacturing of the Intelligent Robotic Fish for Bio-Inspired Swimming Modes. Electronics 2018, 7, 118.
%	
%	\bibitem[Coral(2018)]{Coral2018}
%	Coral, W.; Rossi, C.; Curet, O.M.; Castro, D. Design and assessment of a flexible fish robot actuated by shape memory alloys. Bioinspiration \& Biomimetics 2018, 13, 056009.
%	
%	\bibitem[Mignano(2019)]{Mignano2019}
%	Mignano, A.; Kadapa, S.; Tangorra, J.; Lauder, G. Passing the Wake: Using Multiple Fins to Shape Forces for Swimming. Biomimetics 2019, 4, 23.
%	
%	\bibitem[Zhou(2017)]{Zhou2017}
%	Zhou, K.; Liu, J.; Chen, W. Study on the Hydrodynamic Performance of Typical Underwater Bionic Foils with Spanwise Flexibility. Applied Sciences 2017, 7, 1120.
%	
%	\bibitem[Li(2017)]{Li2017}
%	Li, N.; Liu, H.; Su, Y. Numerical study on the hydrodynamics of thunniform bio-inspired swimming under self-propulsion. PLoS ONE 2017, 12, e0174740.
%	
%	\bibitem[Liu(2017)]{Liu2017}
%	Liu, G.; Ren, Y.; Dong, H.; Akanyeti, O.; Liao, J.C.; Lauder, G.V. Computational analysis of vortex dynamics and performance enhancement due to body–fin and fin–fin interactions in fish-like locomotion. J. Fluid Mech. 2017, 829, 65–88.
%	
%	\bibitem[Zhu(2002)]{Zhu2002}
%	Zhu, Q.; Wolfgang, M.J.; Yue, D.K.P.; Triantafyllou, M.S. Three-dimensional flow structures and vorticity control in fish-like swimming. J. Fluid Mech. 2002, 468.
%	
%	\bibitem[Borazjani(2013)]{Borazjani2013}
%	Borazjani Iman; Daghooghi Mohsen The fish tail motion forms an attached leading edge vortex. Proceedings of the Royal Society B: Biological Sciences 2013, 280, 20122071.
%	
%	\bibitem[Maia(2017)]{Maia2017}
%	Maia, A.; Lauder, G.V.; Wilga, C.D. Hydrodynamic function of dorsal fins in spiny dogfish and bamboo sharks during steady swimming. J Exp Biol 2017, 220, 3967–3975.
%	
%	\bibitem[Drucker(2001)]{Drucker2001}
%	Drucker, E.G.; Lauder, G.V. Locomotor function of the dorsal fin in teleost fishes: experimental analysis of wake forces in sunfish. Journal of Experimental Biology 2001, 204, 2943–2958.
%	
%	\bibitem[Drucker(2005)]{Drucker2005}
%	Drucker, E.G.; Lauder, G.V. Locomotor function of the dorsal fin in rainbow trout: kinematic patterns and hydrodynamic forces. Journal of Experimental Biology 2005, 208, 4479–4494.
%	
%	\bibitem[Tytell(2006)]{Tytell2006}
%	Tytell, E.D. Median fin function in bluegill sunfish Lepomis macrochirus: streamwise vortex structure during steady swimming. Journal of Experimental Biology 2006, 209, 1516–1534.
%	
%	\bibitem[Akhtar(2007)]{Akhtar2007}
%	Akhtar, I.; Mittal, R.; Lauder, G.V.; Drucker, E. Hydrodynamics of a biologically inspired tandem flapping foil configuration. Theoretical and Computational Fluid Dynamics 2007, 21, 155–170.	
%	
%	\bibitem[Muscutt(2017)]{Muscutt2017}
%	Muscutt, L.E.; Weymouth, G.D.; Ganapathisubramani, B. Performance augmentation mechanism of in-line tandem flapping foils. Journal of Fluid Mechanics; Cambridge 2017, 827, 484–505.
%	
%	\bibitem[Broering(2012)]{Broering2012}
%	Broering, T.M.; Lian, Y.-S. The effect of phase angle and wing spacing on tandem flapping wings. Acta Mech Sin 2012, 28, 1557–1571.
%	
%	\bibitem[Dewey(2014)]{Dewey2014}
%	Dewey, P.A.; Quinn, D.B.; Boschitsch, B.M.; Smits, A.J. Propulsive performance of unsteady tandem hydrofoils in a side-by-side configuration. Physics of Fluids 2014, 26, 041903.
%	
%	\bibitem[Wu(1971)]{Wu1971}
%	Wu, T.Y.-T. Hydromechanics of swimming propulsion. Part 1. Swimming of a two-dimensional flexible plate at variable forward speeds in an inviscid fluid. Journal of Fluid Mechanics 1971, 46, 337–355.
%	
%	\bibitem[Katz(1978)]{Katz1978}
%	Katz, J.; Weihs, D. Hydrodynamic propulsion by large amplitude oscillation of an airfoil with chordwise flexibility. Journal of Fluid Mechanics 1978, 88, 485–497.
%	
%	\bibitem[Wolfgang(1999)]{Wolfgang1999}
%	Wolfgang, M.J.; Anderson, J.M.; Grosenbaugh, M.A.; Yue, D.K.; Triantafyllou, M.S. Near-body flow dynamics in swimming fish. Journal of Experimental Biology 1999, 202, 2303–2327.	
%	
%	\bibitem[Schouveiler(2005)]{Schouveiler2005}
%	Schouveiler, L.; Hover, F.S.; Triantafyllou, M.S. Performance of flapping foil propulsion. Journal of Fluids and Structures 2005, 20, 949–959.
%	
%	\bibitem[Qi(2019)]{Qi2019}
%	Qi, Z.; Zhai, J.; Li, G.; Peng, J. Effects of non-sinusoidal pitching motion on the propulsion performance of an oscillating foil. PLoS ONE 2019, 14, e0218832.
%	
%	\bibitem[Kaya(2007)]{Kaya2007}
%	Kaya, M.; Tuncer, I.H. Nonsinusoidal Path Optimization of a Flapping Airfoil. AIAA Journal 2007, 45, 2075–2082.
%	
%	\bibitem[VanBuren(2017)]{VanBuren2017}
%	Van Buren, T.; Floryan, D.; Quinn, D.; Smits, A.J. Nonsinusoidal gaits for unsteady propulsion. Physical Review Fluids 2017, 2.
%	
%	\bibitem[Das(2019)]{Das2019}
%	Das, A.; Shukla, R.K.; Govardhan, R.N. Foil locomotion through non-sinusoidal pitching motion. Journal of Fluids and Structures 2019.
%	
%	\bibitem[Idyll(1963)]{Idyll1963}
%	Idyll, C.P.; Sylva, D.D. Synopsis of biological data on yellowfin tuna Thunnus albacares (Bonnaterre) 1788 (Western Atlantic); Species Synopsis No. 26; FAO Fisheries Biology Synopsis, 1963; pp. 771–777;.
%	
%	\bibitem[Triantafllou(1991)]{Triantafllou1991}
%	Triantafyllou, M.S.; Triantafyllou, G.S.; Gopalkrishnan, R. Wake mechanics for thrust generation in oscillating foils. Physics of Fluids A: Fluid Dynamics 1991, 3, 2835–2837.
%	
%	\bibitem[VanBuren(2018)]{VanBuren2018}
%	Van Buren, T.; Floryan, D.; Smits, A.J. Scaling and Performance of Simultaneously Heaving and Pitching Foils. AIAA Journal 2018, 1–12.
%	
%	\bibitem[Hunt(1988)]{Hunt1988}
%	Hunt, J.C.R.; Wray, A.A.; Moin, P. Eddies, streams, and convergence zones in turbulent flows.; 1988.	
%	
%	\bibitem[Buchholz(2011)]{Buchholz2011}
%	Buchholz, J.H.J.; Green, M.A.; Smits, A.J. Scaling the circulation shed by a pitching panel. Journal of Fluid Mechanics 2011, 688, 591–601.
%	
%	\bibitem[DeVoria(2012)]{DeVoria2012}
%	DeVoria, A.C.; Ringuette, M.J. Vortex formation and saturation for low-aspect-ratio rotating flat-plate fins. Experiments in Fluids 2012, 52, 441–462.
%	
%	\bibitem[Young(2007)]{Young2007}
%	Young, J.; S. Lai, J.C. Mechanisms Influencing the Efficiency of Oscillating Airfoil Propulsion. AIAA Journal 2007, 45, 1695–1702.
%	
%	\bibitem[Lu(2013)]{Lu2013}
%	Lu, K.; Xie, Y.H.; Zhang, D. Numerical study of large amplitude, nonsinusoidal motion and camber effects on pitching airfoil propulsion. Journal of Fluids and Structures 2013, 36, 184–194.
%	
%	\bibitem[Floryan(2018)]{Floryan2018}
%	Floryan, D.; Van Buren, T.; Smits, A.J. Efficient cruising for swimming and flying animals is dictated by fluid drag. Proceedings of the National Academy of Sciences 2018, 115, 8116–8118.
%	
%	\bibitem[Taylor(2018)]{Taylor2018}
%	Taylor, G.K. Simple scaling law predicts peak efficiency in oscillatory propulsion. Proc Natl Acad Sci USA 2018, 115, 8063–8065.
%	
%	\bibitem[Anderson(1998)]{Anderson1998}
%	Anderson, J.M.; Streitlien, K.; Barrett, D.S.; Triantafyllou, M.S. Oscillating foils of high propulsive efficiency. Journal of Fluid Mechanics 1998, 360, 41–72.


%\end{thebibliography}

% The following MDPI journals use author-date citation: Arts, Econometrics, Economies, Genealogy, Humanities, IJFS, JRFM, Laws, Religions, Risks, Social Sciences. For those journals, please follow the formatting guidelines on http://www.mdpi.com/authors/references
% To cite two works by the same author: \citeauthor{ref-journal-1a} (\citeyear{ref-journal-1a}, \citeyear{ref-journal-1b}). This produces: Whittaker (1967, 1975)
% To cite two works by the same author with specific pages: \citeauthor{ref-journal-3a} (\citeyear{ref-journal-3a}, p. 328; \citeyear{ref-journal-3b}, p.475). This produces: Wong (1999, p. 328; 2000, p. 475)

%=====================================
% References, variant B: external bibliography
%=====================================
%\externalbibliography{yes}
%\bibliography{2019_Biomimetics.bib}

%%%%%%%%%%%%%%%%%%%%%%%%%%%%%%%%%%%%%%%%%%
%%% optional
%\sampleavailability{Samples of the compounds ...... are available from the authors.}

%% for journal Sci
%\reviewreports{\\
%Reviewer 1 comments and authors’ response\\
%Reviewer 2 comments and authors’ response\\
%Reviewer 3 comments and authors’ response
%}

%%%%%%%%%%%%%%%%%%%%%%%%%%%%%%%%%%%%%%%%%%
\end{document}
